# Supplementary material for: Acanthamoeba castellanii as a model for unveiling Campylobacter jejuni host–pathogen dynamics
Source: Front Cell Infect Microbiol. 2025 Jun 18;15:1583830. doi: 10.3389/fcimb.2025.1583830 (PMC12213738; doi:10.3389/fcimb.2025.1583830)
Supplement: Supplementary File 1 — All differential regulated genes in A. castellanii infected with C. jejuni. [file SupplementaryFile1.xlsx]

## Sheet: Sheet1
geneID	Acastellanii_1	Acastellanii_2	Acastellanii_3	Acastellanii_Cjejuni_1	Acastellanii_Cjejuni_2	Acastellanii_Cjejuni_3	Acastellanii.AVG	Acastellanii_Cjejuni.AVG	LogFC	pvalue
lcl|NW_004457442.1_cds_XP_004339368.1_8239	7.5716	7.60128	7.47128	0.55445	1.93307	2.08792	7.54805	1.52515	-6.02291	3e-05
lcl|NW_004457391.1_cds_XP_004337639.1_9989	6.08447	6.22732	6.45872	0.55445	1.39586	1.11792	6.25684	1.02274	-5.2341	0.0003
lcl|NW_004457434.1_cds_XP_004338779.1_8919	5.95637	5.68958	5.71326	0.55445	0.55445	1.51603	5.7864	0.87498	-4.91143	0.00022
lcl|NW_004457722.1_cds_XP_004358058.1_129	5.28045	5.08086	5.2584	0.55445	0.55445	1.11961	5.20657	0.74283	-4.46373	0.00015
lcl|NW_004457270.1_cds_XP_004333901.1_13873	5.35009	5.06395	5.21681	0.55445	1.92971	1.51832	5.21028	1.33416	-3.87612	0.00025
lcl|NW_004457442.1_cds_XP_004339715.1_8586	4.82452	4.92919	4.91672	0.55445	1.03997	1.51593	4.89014	1.03679	-3.85336	5e-05
lcl|NW_004457442.1_cds_XP_004339565.1_8436	6.20633	6.11069	6.26178	1.74915	2.62338	2.6655	6.19293	2.34601	-3.84693	5e-05
lcl|NW_004457677.1_cds_XP_004353964.1_1476	5.15059	5.05351	5.17773	1.76353	1.03424	1.11768	5.12728	1.30515	-3.82213	5e-05
lcl|NW_004457442.1_cds_XP_004339761.1_8632	5.24742	5.1165	5.2234	0.55445	1.40223	2.30697	5.19577	1.42121	-3.77456	6e-05
lcl|NW_004457712.1_cds_XP_004368308.1_685	5.13799	5.04087	5.33054	0.55445	2.32195	1.51492	5.1698	1.46377	-3.70603	0.00027
lcl|NW_004457654.1_cds_XP_004353040.1_2351	9.18348	9.34062	9.19664	5.79014	5.1823	5.65378	9.24025	5.54207	-3.69817	3e-05
lcl|NW_004457245.1_cds_XP_004332939.1_14862	5.32425	5.63755	5.96378	0.55445	2.87506	2.49755	5.64186	1.97569	-3.66617	0.00107
lcl|NW_004457262.1_cds_XP_004333301.1_14409	6.09362	6.14862	6.13821	2.83475	2.32021	2.30648	6.12682	2.48715	-3.63967	1e-05
lcl|NW_004457712.1_cds_XP_004368124.1_501	6.52059	6.42823	6.41435	3.44857	2.48022	2.66444	6.45439	2.86441	-3.58998	3e-05
lcl|NW_004457632.1_cds_XP_004367781.1_3099	7.85554	7.88897	7.92688	4.34853	4.25434	4.34062	7.89046	4.31449	-3.57597	1e-05
lcl|NW_004457313.1_cds_XP_004335126.1_13143	5.13912	5.1411	4.56658	0.55445	1.40173	2.30765	4.94894	1.42127	-3.52766	0.00149
lcl|NW_004457453.1_cds_XP_004339999.1_7824	8.36397	8.29855	8.17071	4.12997	5.09077	5.07713	8.27774	4.76596	-3.51178	5e-05
lcl|NW_004457313.1_cds_XP_004334905.1_12922	6.4186	6.25474	6.52113	2.39286	2.98639	3.2963	6.39816	2.89185	-3.50631	0.00015
lcl|NW_004457356.1_cds_XP_004336348.1_11476	4.05771	4.19794	4.27037	0.55445	1.03785	0.55445	4.17534	0.71558	-3.45976	0.00022
lcl|NW_004457453.1_cds_XP_004340000.1_7825	9.40575	9.5852	9.49193	5.97998	6.06781	6.07932	9.49429	6.04237	-3.45192	3e-05
lcl|NW_004457260.1_cds_XP_004333156.1_14520	6.60394	6.47629	6.47462	3.4505	2.62349	3.29668	6.51829	3.12356	-3.39473	4e-05
lcl|NW_004457554.1_cds_XP_004342177.1_5657	4.33586	4.32738	4.50543	0.55445	1.39412	1.11895	4.38956	1.02251	-3.36705	0.00017
lcl|NW_004457632.1_cds_XP_004367770.1_3088	9.69118	9.78636	9.63818	6.15659	6.33851	6.52396	9.70524	6.33969	-3.36555	2e-05
lcl|NW_004457442.1_cds_XP_004339783.1_8654	3.93037	4.10235	3.91829	0.55445	1.03998	0.55445	3.98367	0.71629	-3.26738	0.00022
lcl|NW_004457532.1_cds_XP_004341452.1_6362	7.06749	7.30903	7.37261	4.5041	3.94105	3.58372	7.24971	4.00962	-3.24009	0.00016
lcl|NW_004457297.1_cds_XP_004334419.1_13477	4.495	3.6412	4.11415	0.55445	1.45582	0.55445	4.08345	0.8549	-3.22855	0.00364
lcl|NW_004457442.1_cds_XP_004339257.1_8128	4.22665	4.37649	4.37357	1.75357	1.03791	0.55445	4.32557	1.11531	-3.21026	0.00013
lcl|NW_004457682.1_cds_XP_004354070.1_1374	5.29843	5.03941	4.52536	1.7469	1.40276	2.08762	4.9544	1.74576	-3.20864	0.0021
lcl|NW_004457323.1_cds_XP_004335379.1_12284	6.16018	5.99502	5.96839	2.14205	3.29653	3.18575	6.0412	2.87478	-3.16642	0.0001
lcl|NW_004457323.1_cds_XP_004335494.1_12399	4.22644	3.30964	3.60558	0.55445	0.55445	0.55445	3.71389	0.55445	-3.15944	0.00525
lcl|NW_004457586.1_cds_XP_004344686.1_4661	6.71227	6.59817	6.5863	3.17639	3.58841	3.65688	6.63224	3.47389	-3.15835	4e-05
lcl|NW_004457554.1_cds_XP_004342328.1_5808	7.24452	7.07667	7.28488	3.67787	4.42277	4.06792	7.20202	4.05619	-3.14584	8e-05
lcl|NW_004457554.1_cds_XP_004342174.1_5654	6.73894	6.76083	6.57087	2.83207	4.25724	3.57158	6.69021	3.55363	-3.13658	8e-05
lcl|NW_004457297.1_cds_XP_004334416.1_13474	5.33743	5.47187	5.62309	2.38919	3.13517	1.5646	5.47746	2.36299	-3.11448	0.00023
lcl|NW_004457532.1_cds_XP_004341424.1_6334	10.5141	10.5105	10.514	7.1378	7.57312	7.50816	10.5129	7.40636	-3.10651	0
lcl|NW_004457731.1_cds_XP_004358269.1_46	6.28403	6.3545	6.36962	3.44707	3.59081	2.66369	6.33605	3.23385	-3.1022	2e-05
lcl|NW_004457620.1_cds_XP_004349635.1_3246	3.47567	3.39525	3.97884	0.55445	0.55445	0.55445	3.61659	0.55445	-3.06214	0.00254
lcl|NW_004457632.1_cds_XP_004367776.1_3094	5.70371	5.98225	5.92761	2.41331	3.07323	2.96266	5.87119	2.8164	-3.05479	0.00021
lcl|NW_004457442.1_cds_XP_004339263.1_8134	6.05349	5.73923	5.7663	2.3884	3.43802	2.62072	5.85301	2.81572	-3.03729	0.00029
lcl|NW_004457712.1_cds_XP_004367817.1_194	7.09338	7.05	6.92959	4.05407	3.84559	4.06969	7.02432	3.98979	-3.03454	5e-05
lcl|NW_004457268.1_cds_XP_004333715.1_14211	6.02141	6.25298	6.12849	2.39902	3.43616	3.49155	6.13429	3.10891	-3.02539	0.00012
lcl|NW_004457712.1_cds_XP_004368200.1_577	9.45452	9.48002	9.30498	6.55053	6.43033	6.37021	9.41317	6.45036	-2.96281	3e-05
lcl|NW_004457390.1_cds_XP_004337549.1_10164	6.09382	6.12368	5.73235	2.39177	3.18649	3.48681	5.98328	3.02169	-2.96159	0.00044
lcl|NW_004457453.1_cds_XP_004340001.1_7826	7.69925	7.71462	7.58256	4.75122	5.00914	4.42557	7.66548	4.72864	-2.93684	3e-05
lcl|NW_004457733.1_cds_XP_004358296.1_1	5.8084	5.64242	5.66714	3.77308	3.05877	1.60781	5.70599	2.81322	-2.89277	8e-05
lcl|NW_004457320.1_cds_XP_004335248.1_12505	6.70335	6.77516	6.60516	2.83959	4.20642	4.43894	6.69456	3.82832	-2.86624	5e-05
lcl|NW_004457545.1_cds_XP_004341911.1_5898	3.56165	3.55267	3.69334	0.55445	0.55445	1.1145	3.60256	0.74113	-2.86142	0.00016
lcl|NW_004457269.1_cds_XP_004333800.1_13947	4.46792	4.37886	4.73552	0.55445	2.14036	2.30581	4.52743	1.66687	-2.86056	0.00056
lcl|NW_004457641.1_cds_XP_004352060.1_2777	3.79539	3.82187	3.91142	0.55445	1.40026	1.11533	3.84289	1.02334	-2.81955	8e-05
lcl|NW_004457280.1_cds_XP_004334038.1_13704	7.0371	6.59635	6.77203	3.4267	3.88476	4.66298	6.80183	3.99148	-2.81035	0.00035
lcl|NW_004457245.1_cds_XP_004332906.1_14829	5.90736	6.07304	6.54618	3.17314	3.44254	3.57301	6.17553	3.39623	-2.7793	0.00096
lcl|NW_004457380.1_cds_XP_004337025.1_10455	6.83629	6.84252	6.61182	4.51641	3.4488	3.99206	6.76355	3.98575	-2.77779	0.00013
lcl|NW_004457565.1_cds_XP_004342452.1_5456	6.08543	5.94705	5.97318	2.83239	3.99377	2.87837	6.00189	3.23484	-2.76704	5e-05
lcl|NW_004457303.1_cds_XP_004334514.1_13261	8.60996	8.46313	8.68278	6.03176	5.64539	5.80867	8.58529	5.82861	-2.75668	6e-05
lcl|NW_004457422.1_cds_XP_004338449.1_9296	7.28931	6.9628	7.27979	4.04938	4.57384	4.64976	7.1773	4.42433	-2.75297	0.00022
lcl|NW_004457669.1_cds_XP_004353459.1_1848	5.39652	5.3902	5.27755	2.83595	1.93254	3.07536	5.35476	2.61462	-2.74014	5e-05
lcl|NW_004457320.1_cds_XP_004335247.1_12504	5.33207	5.32002	4.7912	2.40784	2.74182	2.09709	5.14776	2.41559	-2.73218	0.0012
lcl|NW_004457320.1_cds_XP_004335245.1_12502	5.16012	5.35923	5.38988	2.86795	3.01736	1.84819	5.30308	2.57783	-2.72524	0.00018
lcl|NW_004457270.1_cds_XP_004333874.1_13846	5.44338	4.60976	4.7694	1.74916	2.47902	2.45154	4.94085	2.22658	-2.71427	0.00266
lcl|NW_004457380.1_cds_XP_004337009.1_10439	4.78647	4.77852	4.68853	0.55445	2.75625	2.81433	4.75117	2.04168	-2.7095	4e-05
lcl|NW_004457303.1_cds_XP_004334508.1_13255	4.59498	5.48407	5.12051	2.40681	2.8645	1.83746	5.06652	2.36959	-2.69693	0.00258
lcl|NW_004457270.1_cds_XP_004333876.1_13848	5.1105	4.8999	5.07672	2.83659	2.62393	1.60359	5.02904	2.3547	-2.67434	0.00017
lcl|NW_004457271.1_cds_XP_004333956.1_13787	4.78872	5.03954	4.84762	0.55445	3.18775	2.94969	4.89196	2.23063	-2.66133	0.00024
lcl|NW_004457415.1_cds_XP_004338321.1_9425	5.2526	5.19634	5.01436	2.39254	2.13876	2.95122	5.15443	2.49418	-2.66026	0.00019
lcl|NW_004457380.1_cds_XP_004337076.1_10506	3.18343	3.87852	3.5967	0.55445	1.03493	1.1183	3.55288	0.90256	-2.65032	0.00321
lcl|NW_004457320.1_cds_XP_004335249.1_12506	6.73589	6.86124	6.94093	3.89032	4.1694	4.55262	6.84602	4.20412	-2.6419	8e-05
lcl|NW_004457442.1_cds_XP_004339423.1_8294	6.51848	6.70328	6.28071	3.44552	4.06725	4.06669	6.50083	3.85982	-2.641	0.00035
lcl|NW_004457592.1_cds_XP_004346021.1_4466	7.02673	7.10134	7.08829	4.21147	4.53345	4.57126	7.07212	4.43872	-2.63339	1e-05
lcl|NW_004457592.1_cds_XP_004346023.1_4468	6.87372	6.59807	6.42664	3.68154	4.2528	4.12868	6.63281	4.021	-2.6118	0.00039
lcl|NW_004457554.1_cds_XP_004342369.1_5849	5.67421	5.45161	5.54685	2.39061	2.98806	3.48602	5.55756	2.9549	-2.60266	0.00013
lcl|NW_004457319.1_cds_XP_004335201.1_12526	3.72019	3.55328	3.52706	0.55445	1.93327	0.55445	3.60018	1.01406	-2.58612	0.00028
lcl|NW_004457490.1_cds_XP_004340590.1_7147	7.57278	7.52026	7.52341	4.69911	4.94868	5.23285	7.53881	4.96021	-2.5786	1e-05
lcl|NW_004457725.1_cds_XP_004358226.1_90	7.11595	7.4286	7.4353	4.21339	4.91485	5.15585	7.32662	4.76137	-2.56525	0.00021
lcl|NW_004457712.1_cds_XP_004367976.1_353	3.86432	4.57368	4.4291	0.55445	2.31875	2.30773	4.28903	1.72697	-2.56206	0.00254
lcl|NW_004457320.1_cds_XP_004335246.1_12503	5.06014	5.26849	5.03132	2.41705	2.60785	2.67215	5.11999	2.56569	-2.5543	0.00021
lcl|NW_004457477.1_cds_XP_004340421.1_7348	2.84934	3.76019	3.87086	1.74787	0.55445	0.55445	3.49346	0.95226	-2.54121	0.00847
lcl|NW_004457596.1_cds_XP_004346494.1_4080	4.7892	5.3903	4.88117	2.39176	2.75588	2.30683	5.02022	2.48482	-2.5354	0.00138
lcl|NW_004457408.1_cds_XP_004338120.1_9639	3.5612	3.69437	4.1094	0.55445	1.69168	1.51629	3.78832	1.25414	-2.53418	0.00189
lcl|NW_004457293.1_cds_XP_004334259.1_13506	5.82238	5.54766	5.88048	3.44841	2.75594	3.48675	5.75017	3.23037	-2.5198	0.00032
lcl|NW_004457246.1_cds_XP_004332965.1_14810	4.47026	4.48523	4.4812	0.55445	2.5395	2.79325	4.4789	1.9624	-2.51649	0
lcl|NW_004457654.1_cds_XP_004352851.1_2162	5.53295	6.14714	5.62541	3.45437	3.51388	2.81769	5.7685	3.26198	-2.50652	0.0011
lcl|NW_004457303.1_cds_XP_004334509.1_13256	6.64711	6.58633	6.35533	3.46109	4.41304	4.24547	6.52959	4.03987	-2.48972	0.00019
lcl|NW_004457725.1_cds_XP_004358225.1_89	3.99411	3.55326	3.6965	0.55445	1.40265	1.82998	3.74796	1.26236	-2.4856	0.0012
lcl|NW_004457611.1_cds_XP_004348561.1_3705	4.8935	5.09099	4.69259	1.74847	3.18577	2.30735	4.89236	2.41387	-2.47849	0.00055
lcl|NW_004457725.1_cds_XP_004358224.1_88	3.28406	3.01979	3.61043	0.55445	1.4013	0.55445	3.30476	0.83673	-2.46803	0.00266
lcl|NW_004457596.1_cds_XP_004346566.1_4152	5.39649	5.43119	5.75128	1.748	3.95992	3.48704	5.52632	3.06499	-2.46133	0.00042
lcl|NW_004457416.1_cds_XP_004338405.1_9371	5.33975	4.97439	5.09628	0.55445	3.95212	3.59046	5.13681	2.69901	-2.4378	0.00044
lcl|NW_004457654.1_cds_XP_004352909.1_2220	4.55591	4.84029	4.8077	1.74862	2.87534	2.30745	4.73463	2.31047	-2.42416	0.00036
lcl|NW_004457598.1_cds_XP_004347160.1_3973	6.39503	6.38566	6.15122	3.44928	4.34027	3.87722	6.31064	3.88892	-2.42172	0.00016
lcl|NW_004457641.1_cds_XP_004352106.1_2823	6.05869	5.53432	6.03317	2.39721	3.63068	4.34098	5.8754	3.45629	-2.41911	0.00084
lcl|NW_004457260.1_cds_XP_004333191.1_14555	3.82217	4.33771	4.27496	2.25356	0.55445	2.38503	4.14494	1.73101	-2.41393	0.00153
lcl|NW_004457712.1_cds_XP_004368114.1_491	3.63621	2.90579	3.77002	0.55445	1.40244	1.11395	3.43734	1.02361	-2.41373	0.00605
lcl|NW_004457654.1_cds_XP_004353204.1_2515	5.34891	5.38989	5.84259	3.1763	3.36024	2.81572	5.52713	3.11742	-2.40971	0.00082
lcl|NW_004457391.1_cds_XP_004337638.1_9988	3.9392	4.03957	3.75236	0.55445	2.12744	1.84042	3.91038	1.50744	-2.40294	0.00046
lcl|NW_004457406.1_cds_XP_004338090.1_9750	5.56258	5.1795	5.30939	2.8592	2.60894	3.40703	5.35049	2.95839	-2.3921	0.00044
lcl|NW_004457598.1_cds_XP_004347185.1_3998	7.62224	7.67191	7.50879	5.06651	5.33269	5.2591	7.60098	5.21943	-2.38155	4e-05
lcl|NW_004457271.1_cds_XP_004333975.1_13806	9.22797	9.2186	9.14456	6.77207	6.76656	6.93807	9.19704	6.82557	-2.37148	1e-05
lcl|NW_004457381.1_cds_XP_004337349.1_10405	2.78435	3.19004	2.79499	0.55445	0.55445	0.55445	2.92313	0.55445	-2.36868	0.00208
lcl|NW_004457619.1_cds_XP_004349567.1_3286	3.44483	4.38929	4.30283	0.55445	1.69161	2.79856	4.04565	1.68154	-2.36411	0.00551
lcl|NW_004457396.1_cds_XP_004337910.1_9886	3.38195	3.82321	3.69591	1.74751	0.55445	1.51608	3.63369	1.27268	-2.36102	0.0013
lcl|NW_004457262.1_cds_XP_004333291.1_14399	6.91508	7.00345	6.97257	4.59469	4.57144	4.65182	6.9637	4.60598	-2.35772	1e-05
lcl|NW_004457667.1_cds_XP_004353361.1_1911	4.46833	4.5371	3.77391	1.74738	2.13951	1.83014	4.25978	1.90568	-2.3541	0.00326
lcl|NW_004457671.1_cds_XP_004353536.1_1740	3.79531	3.39522	3.22216	0.55445	1.6894	1.11526	3.4709	1.1197	-2.35119	0.00238
lcl|NW_004457490.1_cds_XP_004340591.1_7148	7.69117	7.70987	7.58638	4.98309	5.43427	5.52169	7.66247	5.31302	-2.34946	3e-05
lcl|NW_004457260.1_cds_XP_004333223.1_14587	5.7688	5.41087	5.61012	2.83574	3.72393	3.29575	5.5966	3.28514	-2.31145	0.00034
lcl|NW_004457618.1_cds_XP_004367670.1_3462	4.637	4.74687	4.65622	1.7458	2.87798	2.49524	4.68003	2.373	-2.30703	5e-05
lcl|NW_004457730.1_cds_XP_004358245.1_57	4.78911	4.49904	4.65359	1.74746	2.48049	2.81445	4.64725	2.34747	-2.29978	0.00032
lcl|NW_004457712.1_cds_XP_004368148.1_525	8.09316	8.03848	8.15555	5.55246	5.96474	5.87301	8.09573	5.79674	-2.29899	2e-05
lcl|NW_004457654.1_cds_XP_004353168.1_2479	5.55273	5.67255	5.45411	3.67856	2.62479	3.48666	5.5598	3.26334	-2.29646	0.00013
lcl|NW_004457313.1_cds_XP_004334825.1_12842	6.24519	6.30029	6.13923	4.0501	4.01483	3.73218	6.22823	3.93237	-2.29586	6e-05
lcl|NW_004457671.1_cds_XP_004353532.1_1736	5.6544	5.68993	5.7151	3.44628	3.66006	3.07387	5.68648	3.3934	-2.29307	1e-05
lcl|NW_004457323.1_cds_XP_004335534.1_12439	4.78878	4.90048	5.35785	2.83388	2.87721	2.49584	5.0157	2.73564	-2.28006	0.0012
lcl|NW_004457431.1_cds_XP_004338714.1_9159	5.30065	5.76991	5.44615	3.88514	2.9826	2.81851	5.50557	3.22875	-2.27682	0.00063
lcl|NW_004457702.1_cds_XP_004356613.1_985	4.98914	5.32111	5.01986	2.83146	3.59276	2.08631	5.11004	2.83684	-2.27319	0.00043
lcl|NW_004457681.1_cds_XP_004354060.1_1413	6.28645	6.56045	6.62275	4.35652	4.29286	4.01196	6.48989	4.22045	-2.26944	0.00025
lcl|NW_004457313.1_cds_XP_004334700.1_12717	5.84196	5.87738	5.64396	3.1821	3.43643	3.94823	5.78776	3.52226	-2.26551	0.00016
lcl|NW_004457407.1_cds_XP_004338117.1_9652	4.75246	4.42001	4.61282	2.39061	2.32054	2.30619	4.5951	2.33912	-2.25598	0.00044
lcl|NW_004457599.1_cds_XP_004347249.1_3889	7.56097	7.6402	7.73323	5.39642	5.2647	5.52396	7.6448	5.39503	-2.24978	4e-05
lcl|NW_004457712.1_cds_XP_004367880.1_257	2.80397	2.90816	2.69658	0.55445	0.55445	0.55445	2.8029	0.55445	-2.24845	0.00047
lcl|NW_004457611.1_cds_XP_004348566.1_3710	3.06524	3.62357	2.84299	0.55445	1.68817	0.55445	3.17727	0.93236	-2.24491	0.0053
lcl|NW_004457611.1_cds_XP_004348471.1_3615	4.92738	5.18913	4.47381	2.39548	2.98444	2.49882	4.86344	2.62625	-2.2372	0.00184
lcl|NW_004457538.1_cds_XP_004341705.1_5985	3.17957	3.0185	3.10454	0.55445	0.55445	1.51894	3.10087	0.87595	-2.22492	0.00023
lcl|NW_004457313.1_cds_XP_004335110.1_13127	5.9122	5.53303	5.75359	4.05813	3.28413	3.18959	5.73294	3.51062	-2.22232	0.00037
lcl|NW_004457259.1_cds_XP_004333127.1_14647	4.46799	4.53737	4.11163	1.74647	2.87735	1.8296	4.37233	2.15114	-2.22119	0.00091
lcl|NW_004457380.1_cds_XP_004337044.1_10474	4.07914	3.92936	3.69058	2.39611	0.55445	2.09039	3.89969	1.68032	-2.21938	0.00084
lcl|NW_004457530.1_cds_XP_004341230.1_6574	4.63864	4.57334	4.76784	3.17792	2.3178	1.83177	4.65994	2.4425	-2.21744	0.00015
lcl|NW_004457466.1_cds_XP_004340253.1_7559	4.05898	4.19741	3.90428	2.40303	1.03675	2.09425	4.05356	1.84468	-2.20888	0.00044
lcl|NW_004457442.1_cds_XP_004339558.1_8429	3.47407	3.47709	3.43445	0.55445	1.69233	1.51579	3.46187	1.25419	-2.20768	2e-05
lcl|NW_004457366.1_cds_XP_004336601.1_11169	3.56414	3.30832	3.10156	0.55445	1.68651	1.11677	3.32468	1.11924	-2.20543	0.00162
lcl|NW_004457442.1_cds_XP_004339765.1_8636	5.65594	5.48985	5.49627	3.17806	3.2742	3.5759	5.54735	3.34272	-2.20463	0.0001
lcl|NW_004457592.1_cds_XP_004345921.1_4366	5.83998	5.50978	5.52253	2.8359	3.84667	3.65592	5.6241	3.44616	-2.17794	0.00037
lcl|NW_004457268.1_cds_XP_004333735.1_14231	6.25997	6.38478	6.51707	3.88272	4.45748	4.293	6.38727	4.21107	-2.17621	0.00014
lcl|NW_004457518.1_cds_XP_004340973.1_6666	3.06332	3.02024	3.91707	0.55445	1.4022	1.51631	3.33354	1.15765	-2.17589	0.00759
lcl|NW_004457415.1_cds_XP_004338280.1_9384	6.23204	6.27469	6.26586	4.05017	3.68002	4.52509	6.25753	4.08509	-2.17244	0
lcl|NW_004457342.1_cds_XP_004335832.1_11927	4.24942	4.33126	3.97863	0.55445	3.18276	2.30957	4.18644	2.01559	-2.17085	0.00065
lcl|NW_004457702.1_cds_XP_004356695.1_1067	3.17833	3.69374	2.69602	0.55445	1.03898	1.51739	3.18936	1.03694	-2.15242	0.00806
lcl|NW_004457654.1_cds_XP_004352960.1_2271	6.45273	6.44702	6.39291	4.47611	4.53603	3.87679	6.43089	4.29631	-2.13458	1e-05
lcl|NW_004457712.1_cds_XP_004368099.1_476	7.42255	7.59276	7.11797	4.59046	5.60076	5.5435	7.37776	5.24491	-2.13285	0.00035
lcl|NW_004457532.1_cds_XP_004341501.1_6410	4.92591	4.84085	4.52559	2.39052	2.32061	3.18871	4.76412	2.63328	-2.13084	0.00065
lcl|NW_004457313.1_cds_XP_004334950.1_12967	3.38218	3.99683	4.22429	1.74818	1.4021	2.08846	3.86777	1.74624	-2.12152	0.0042
lcl|NW_004457319.1_cds_XP_004335193.1_12518	4.71588	4.29178	4.22326	1.77875	2.13837	2.95164	4.4103	2.28958	-2.12072	0.00122
lcl|NW_004457268.1_cds_XP_004333736.1_14232	11.0836	11.13	11.1376	8.76662	9.17537	9.04957	11.1171	8.99719	-2.11986	0
lcl|NW_004457372.1_cds_XP_004336737.1_10948	3.28463	4.53584	4.16294	2.39645	1.40045	1.83249	3.99447	1.87646	-2.11801	0.00851
lcl|NW_004457323.1_cds_XP_004335480.1_12385	6.43154	6.29845	5.99159	3.88425	4.00916	4.48587	6.24053	4.12643	-2.1141	0.00044
lcl|NW_004457559.1_cds_XP_004342377.1_5482	4.85949	5.6202	5.33003	2.39217	3.27638	3.80704	5.26991	3.15853	-2.11138	0.00176
lcl|NW_004457684.1_cds_XP_004354485.1_1365	7.87539	7.81786	7.69913	5.71194	5.58233	5.78153	7.79746	5.69193	-2.10553	4e-05
lcl|NW_004457431.1_cds_XP_004338599.1_9044	3.56865	4.194	3.83026	1.76031	1.68203	1.83835	3.86431	1.76023	-2.10408	0.00219
lcl|NW_004457442.1_cds_XP_004339354.1_8225	3.93449	3.82021	4.31748	2.8488	1.39725	1.52079	4.02406	1.92228	-2.10178	0.00139
lcl|NW_004457589.1_cds_XP_004345363.1_4510	10.9842	11.0093	11.0076	8.70665	9.07835	8.91753	11.0004	8.90084	-2.09951	0
lcl|NW_004457626.1_cds_XP_004349742.1_3151	5.08761	4.8402	4.87559	2.83419	3.45565	2.22731	4.93447	2.83905	-2.09542	0.00024
lcl|NW_004457603.1_cds_XP_004347711.1_3870	3.93099	3.62517	3.91571	2.39325	1.69107	1.11439	3.82396	1.7329	-2.09105	0.00068
lcl|NW_004457584.1_cds_XP_004344100.1_5105	3.86386	4.1022	3.52614	2.39174	2.31981	0.55445	3.83073	1.75533	-2.0754	0.0019
lcl|NW_004457268.1_cds_XP_004333532.1_14028	3.80113	4.0405	3.67745	1.76187	1.03445	2.51014	3.83969	1.76882	-2.07087	0.00077
lcl|NW_004457431.1_cds_XP_004338682.1_9127	5.1102	4.95736	5.30454	3.67887	2.98717	2.49669	5.12403	3.05424	-2.06979	0.00038
lcl|NW_004457620.1_cds_XP_004349638.1_3249	6.87306	6.91975	6.77033	4.70241	4.89045	4.7664	6.85438	4.78642	-2.06796	4e-05
lcl|NW_004457596.1_cds_XP_004346489.1_4075	4.42264	4.9003	4.56925	1.74718	2.75638	3.18907	4.63073	2.56421	-2.06652	0.00093
lcl|NW_004457313.1_cds_XP_004334931.1_12948	4.55545	4.41984	4.77219	1.7474	2.98751	2.81441	4.58249	2.51644	-2.06605	0.0005
lcl|NW_004457264.1_cds_XP_004333430.1_14327	7.0096	7.05109	6.83887	5.06645	4.94892	4.6886	6.96652	4.90132	-2.06519	9e-05
lcl|NW_004457477.1_cds_XP_004340414.1_7341	3.79486	3.8827	3.98047	0.55445	2.62231	2.30867	3.88601	1.82848	-2.05753	0.00019
lcl|NW_004457394.1_cds_XP_004337828.1_9951	3.79442	3.82276	3.98233	2.39354	1.93181	1.11446	3.8665	1.81327	-2.05323	0.00023
lcl|NW_004457586.1_cds_XP_004344825.1_4800	6.30964	6.27767	6.34292	4.47592	4.11502	4.18336	6.31008	4.2581	-2.05198	1e-05
lcl|NW_004457498.1_cds_XP_004340703.1_7042	5.19327	5.5295	5.33378	2.83262	3.78898	3.29387	5.35218	3.30515	-2.04703	0.00033
lcl|NW_004457584.1_cds_XP_004344084.1_5089	4.16982	4.24727	4.65507	2.83375	2.98834	1.11363	4.35739	2.31191	-2.04548	0.00119
lcl|NW_004457291.1_cds_XP_004334219.1_13539	5.37519	5.2624	5.06752	2.38938	3.79308	3.39379	5.23503	3.19208	-2.04295	0.00029
lcl|NW_004457532.1_cds_XP_004341268.1_6178	6.11694	6.02578	6.09713	3.67445	4.48	4.00482	6.07995	4.05309	-2.02686	2e-05
lcl|NW_004457415.1_cds_XP_004338320.1_9424	4.22887	4.49554	4.75693	3.69387	1.3971	2.31369	4.49378	2.46822	-2.02556	0.00115
lcl|NW_004457356.1_cds_XP_004336283.1_11411	3.86342	3.76057	3.22924	0.55445	2.1402	2.08736	3.61775	1.594	-2.02374	0.00294
lcl|NW_004457434.1_cds_XP_004338772.1_8912	6.34075	6.18592	6.05852	3.67542	4.58891	4.27709	6.19506	4.18047	-2.01459	0.00017
lcl|NW_004457326.1_cds_XP_004335572.1_12168	6.12514	6.42727	5.91956	4.41896	4.37935	3.6587	6.15733	4.15234	-2.00499	0.00057
lcl|NW_004457364.1_cds_XP_004336505.1_11247	2.30343	2.15791	3.20968	0.55445	0.55445	0.55445	2.557	0.55445	-2.00256	0.01616
lcl|NW_004457490.1_cds_XP_004340589.1_7146	2.60158	2.28633	3.25476	0.55445	1.03654	0.55445	2.71422	0.71515	-1.99908	0.01086
lcl|NW_004457313.1_cds_XP_004334984.1_13001	6.66613	6.93855	6.86109	4.81413	4.85487	4.84429	6.82192	4.83776	-1.98416	0.00014
lcl|NW_004457702.1_cds_XP_004356459.1_831	2.29654	2.65581	3.1135	0.55445	1.04006	0.55445	2.68862	0.71632	-1.9723	0.00764
lcl|NW_004457503.1_cds_XP_004340823.1_7006	5.97855	5.6535	5.77094	3.44839	4.16311	3.87669	5.801	3.8294	-1.9716	0.00027
lcl|NW_004457245.1_cds_XP_004332931.1_14854	3.28284	3.12434	3.52848	0.55445	1.40317	2.0871	3.31188	1.34824	-1.96364	0.00126
lcl|NW_004457618.1_cds_XP_004367532.1_3324	2.94096	3.55144	3.8391	0.55445	1.39948	2.50064	3.44383	1.48485	-1.95898	0.00586
lcl|NW_004457313.1_cds_XP_004334794.1_12811	3.72094	3.31077	4.1075	2.39362	1.03932	1.83119	3.71307	1.75471	-1.95836	0.00382
lcl|NW_004457592.1_cds_XP_004345986.1_4431	4.75304	4.87046	4.47733	3.4495	2.47971	2.30728	4.70028	2.7455	-1.95478	0.00061
lcl|NW_004457618.1_cds_XP_004367579.1_3371	4.95859	4.80983	4.6115	2.83537	2.87622	2.81462	4.79331	2.84207	-1.95123	0.00044
lcl|NW_004457712.1_cds_XP_004367943.1_320	6.68306	6.63407	6.39261	4.59398	4.83196	4.4364	6.56991	4.62078	-1.94913	0.00019
lcl|NW_004457670.1_cds_XP_004353491.1_1788	5.85176	5.67191	5.85086	4.06332	3.97802	3.50169	5.79151	3.84767	-1.94384	0.00011
lcl|NW_004457490.1_cds_XP_004340612.1_7169	2.80434	3.12306	2.69504	0.55445	1.68975	0.55445	2.87415	0.93288	-1.94126	0.00199
lcl|NW_004457323.1_cds_XP_004335380.1_12285	4.71279	4.74644	4.78911	3.3421	2.63247	2.45257	4.74944	2.80905	-1.9404	2e-05
lcl|NW_004457490.1_cds_XP_004340627.1_7184	6.50797	6.72242	6.3187	4.05025	4.89162	4.79925	6.51636	4.58037	-1.93599	0.00032
lcl|NW_004457384.1_cds_XP_004337455.1_10371	4.82416	5.51033	5.30694	2.38988	3.96176	3.48553	5.21381	3.27906	-1.93475	0.00152
lcl|NW_004457431.1_cds_XP_004338732.1_9177	4.42059	4.32698	4.15163	2.00098	2.53604	2.56719	4.29973	2.36807	-1.93166	0.00034
lcl|NW_004457453.1_cds_XP_004339992.1_7817	5.76874	5.84917	5.69278	2.83552	4.29832	4.38912	5.77023	3.84099	-1.92924	6e-05
lcl|NW_004457363.1_cds_XP_004336446.1_11353	5.90846	5.67187	5.32726	2.83834	4.01148	4.29181	5.63586	3.71388	-1.92199	0.0009
lcl|NW_004457611.1_cds_XP_004348556.1_3700	4.95838	4.95754	4.61235	2.83461	2.98777	2.95025	4.84276	2.92421	-1.91855	0.00057
lcl|NW_004457611.1_cds_XP_004348456.1_3602	6.70403	6.72805	6.71171	4.72341	4.7925	4.88987	6.7146	4.80193	-1.91267	0
lcl|NW_004457297.1_cds_XP_004334281.1_13339	2.9387	2.51054	2.98919	0.55445	1.04024	1.11359	2.81281	0.90276	-1.91005	0.0029
lcl|NW_004457389.1_cds_XP_004337514.1_10254	3.72196	3.93995	4.042	0.55445	2.75202	2.66772	3.9013	1.99139	-1.90991	0.00058
lcl|NW_004457730.1_cds_XP_004358246.1_58	5.75466	5.5255	5.41518	4.36365	3.64838	2.95854	5.56511	3.65686	-1.90826	0.00032
lcl|NW_004457390.1_cds_XP_004337588.1_10203	2.80394	3.39586	3.22474	1.74969	1.40131	0.55445	3.14151	1.23515	-1.90636	0.00312
lcl|NW_004457305.1_cds_XP_004334522.1_13240	4.3268	4.20047	3.98544	0.55445	3.18716	3.07451	4.1709	2.27204	-1.89886	0.00057
lcl|NW_004457369.1_cds_XP_004336691.1_11080	4.67853	4.49773	4.64743	1.75144	2.98373	3.39756	4.6079	2.71091	-1.89699	0.00015
lcl|NW_004457538.1_cds_XP_004341778.1_6058	6.32221	6.57133	6.44121	4.47629	4.53591	4.65135	6.44491	4.55452	-1.8904	0.00012
lcl|NW_004457323.1_cds_XP_004335481.1_12386	5.66577	5.83604	5.59378	4.234	3.70529	3.4982	5.69853	3.8125	-1.88603	0.00016
lcl|NW_004457654.1_cds_XP_004353109.1_2420	5.2205	5.16629	4.95166	3.87554	2.32076	3.4858	5.11281	3.22737	-1.88545	0.00026
lcl|NW_004457373.1_cds_XP_004336831.1_10870	2.30004	2.50757	2.97487	0.55445	1.03649	0.55445	2.59416	0.71513	-1.87903	0.00587
lcl|NW_004457453.1_cds_XP_004340029.1_7854	11.0972	11.1197	11.0727	8.91756	9.37956	9.36906	11.0965	9.22206	-1.87447	0
lcl|NW_004457617.1_cds_XP_004348714.1_3517	7.90557	8.04936	7.89481	5.71199	6.33687	6.17773	7.94991	6.07553	-1.87438	4e-05
lcl|NW_004457431.1_cds_XP_004338665.1_9110	8.3365	8.30371	8.36633	6.46139	6.60852	6.3137	8.33552	6.4612	-1.87431	0
lcl|NW_004457380.1_cds_XP_004337198.1_10628	4.05437	4.52224	4.28367	1.74493	2.32212	3.18718	4.28676	2.41808	-1.86868	0.00099
lcl|NW_004457518.1_cds_XP_004341081.1_6774	6.32242	6.45677	6.36695	4.59479	4.42136	4.52674	6.38205	4.5143	-1.86775	4e-05
lcl|NW_004457288.1_cds_XP_004334168.1_13609	5.13774	5.16669	5.05096	4.0479	2.75815	2.94872	5.11846	3.25159	-1.86687	5e-05
lcl|NW_004457442.1_cds_XP_004339555.1_8426	6.91798	7.07361	7.03456	5.72623	4.96577	4.73586	7.00872	5.14262	-1.8661	4e-05
lcl|NW_004457326.1_cds_XP_004335587.1_12183	3.56091	3.47704	3.1133	1.74711	1.69221	1.11382	3.38375	1.51771	-1.86604	0.00164
lcl|NW_004457618.1_cds_XP_004367614.1_3406	5.44207	5.49123	5.43319	3.67573	3.36356	3.73141	5.4555	3.59023	-1.86527	1e-05
lcl|NW_004457342.1_cds_XP_004335804.1_11899	4.05379	3.88734	4.64277	1.75345	2.42418	2.81901	4.19463	2.33222	-1.86242	0.00297
lcl|NW_004457618.1_cds_XP_004367539.1_3331	5.67579	6.05881	5.70759	3.88249	3.90137	4.07138	5.81406	3.95174	-1.86232	0.00045
lcl|NW_004457321.1_cds_XP_004335275.1_12487	4.16964	4.10269	3.92002	0.55445	2.75743	3.29413	4.06411	2.202	-1.86211	0.00034
lcl|NW_004457518.1_cds_XP_004341147.1_6839	4.89344	4.23182	4.25792	0.55445	3.20548	4.03852	4.46106	2.59948	-1.86158	0.00234
lcl|NW_004457288.1_cds_XP_004334151.1_13592	5.13981	4.98425	5.29983	2.39555	3.95709	3.48938	5.1413	3.28067	-1.86062	0.00031
lcl|NW_004457372.1_cds_XP_004336722.1_10933	4.69398	4.95608	4.58575	2.39337	3.04809	3.21351	4.74527	2.88499	-1.86028	0.00054
lcl|NW_004457641.1_cds_XP_004352093.1_2810	6.60834	6.71199	6.79807	4.50988	5.0541	5.00164	6.70613	4.85521	-1.85093	7e-05
lcl|NW_004457319.1_cds_XP_004335238.1_12563	2.94179	2.78515	2.84069	0.55445	1.92714	0.55445	2.85588	1.01201	-1.84386	0.00026
lcl|NW_004457442.1_cds_XP_004339307.1_8178	7.54181	7.64383	7.57583	5.77255	5.7112	5.75	7.58715	5.74458	-1.84257	2e-05
lcl|NW_004457538.1_cds_XP_004341694.1_5974	3.22245	3.44426	3.20372	0.55445	1.756	2.03876	3.29014	1.44974	-1.8404	0.00055
lcl|NW_004457442.1_cds_XP_004339364.1_8235	7.59672	7.65909	7.73555	5.48567	5.75061	6.24425	7.66379	5.82684	-1.83694	3e-05
lcl|NW_004457442.1_cds_XP_004339754.1_8625	3.47582	3.5518	3.68063	2.39711	1.68919	1.11536	3.56942	1.73389	-1.83553	0.00028
lcl|NW_004457376.1_cds_XP_004336965.1_10831	4.18049	3.1127	4.59527	1.76394	2.30485	2.31605	3.96282	2.12828	-1.83453	0.01219
lcl|NW_004457598.1_cds_XP_004347159.1_3972	4.98995	5.11678	5.40695	3.87623	3.18721	2.95013	5.17123	3.33786	-1.83337	0.00057
lcl|NW_004457431.1_cds_XP_004338612.1_9057	4.55582	4.60999	4.65215	2.83637	2.98658	2.49715	4.60599	2.77337	-1.83262	4e-05
lcl|NW_004457283.1_cds_XP_004334073.1_13653	4.9579	4.57461	4.73617	2.83284	3.27853	2.66298	4.75623	2.92479	-1.83144	0.00055
lcl|NW_004457640.1_cds_XP_004351608.1_2841	8.89976	8.6311	8.80189	6.72081	6.98311	7.1436	8.77758	6.94918	-1.82841	8e-05
lcl|NW_004457321.1_cds_XP_004335273.1_12485	2.29666	3.0204	3.52663	0.55445	1.69204	1.1139	2.94789	1.12013	-1.82776	0.01434
lcl|NW_004457260.1_cds_XP_004333199.1_14563	6.46137	6.23845	6.28933	4.47238	4.64864	4.38701	6.32972	4.50268	-1.82704	0.00011
lcl|NW_004457618.1_cds_XP_004367705.1_3497	3.40658	3.02673	3.00029	2.84842	0.55445	0.55445	3.14453	1.3191	-1.82543	0.00174
lcl|NW_004457396.1_cds_XP_004337857.1_9833	5.76811	5.81911	5.96827	3.67637	4.4628	3.94213	5.85183	4.0271	-1.82473	0.00011
lcl|NW_004457538.1_cds_XP_004341857.1_6134	4.45513	4.90173	4.58332	2.6986	2.75079	3.02562	4.64673	2.825	-1.82173	0.00082
lcl|NW_004457442.1_cds_XP_004339797.1_8668	4.67642	4.74685	4.69668	2.83285	2.8779	2.94923	4.70665	2.88666	-1.81999	2e-05
lcl|NW_004457434.1_cds_XP_004338801.1_8941	4.89445	4.49799	4.2743	2.84007	2.87312	2.49909	4.55558	2.73743	-1.81815	0.00158
lcl|NW_004457592.1_cds_XP_004346044.1_4489	3.99596	3.88203	3.76686	1.75218	2.13583	2.30997	3.88162	2.06599	-1.81562	0.00029
lcl|NW_004457442.1_cds_XP_004339138.1_8009	3.79398	4.10215	4.38201	2.39197	2.13911	2.30694	4.09271	2.27934	-1.81337	0.00172
lcl|NW_004457554.1_cds_XP_004342126.1_5606	3.99451	4.37829	3.84649	0.55445	3.27621	2.95112	4.0731	2.26059	-1.8125	0.00151
lcl|NW_004457586.1_cds_XP_004344611.1_4586	3.86297	4.05127	3.85101	0.55445	3.2792	2.4948	3.92175	2.10948	-1.81226	0.00027
lcl|NW_004457390.1_cds_XP_004337613.1_10228	3.17743	3.39645	3.52646	1.74749	1.40245	1.51607	3.36678	1.55534	-1.81144	0.00091
lcl|NW_004457712.1_cds_XP_004367952.1_329	6.06389	5.97962	6.01679	4.04973	4.2561	4.3391	6.0201	4.21498	-1.80512	2e-05
lcl|NW_004457442.1_cds_XP_004339729.1_8600	4.71781	5.25769	5.15798	3.45778	3.78081	2.5009	5.0445	3.2465	-1.798	0.00108
lcl|NW_004457326.1_cds_XP_004335592.1_12188	3.18084	3.12137	3.32112	1.7568	1.92615	0.55445	3.20778	1.41246	-1.79531	0.00034
lcl|NW_004457592.1_cds_XP_004345997.1_4442	3.17708	3.22091	2.98914	0.55445	1.93372	1.51557	3.12904	1.33458	-1.79446	0.00052
lcl|NW_004457431.1_cds_XP_004338634.1_9079	6.19128	6.57215	6.57102	4.34395	4.64441	5.00152	6.44481	4.6633	-1.78152	0.00039
lcl|NW_004457271.1_cds_XP_004333941.1_13772	3.54001	3.55341	3.56699	0.55445	2.48122	2.30604	3.55347	1.78057	-1.7729	0
lcl|NW_004457730.1_cds_XP_004358242.1_54	3.56171	2.90826	3.84473	1.7494	2.13794	1.11455	3.43823	1.6673	-1.77093	0.00644
lcl|NW_004457435.1_cds_XP_004338934.1_8887	3.38315	3.55219	3.97948	0.55445	2.7529	2.30913	3.63827	1.87216	-1.76611	0.00237
lcl|NW_004457554.1_cds_XP_004342280.1_5760	3.99491	3.69398	3.22525	0.55445	2.75442	2.30796	3.63805	1.87227	-1.76577	0.00377
lcl|NW_004457244.1_cds_XP_004332887.1_14916	4.96073	5.05575	4.64473	2.84326	2.87106	3.6604	4.88707	3.12491	-1.76216	0.00065
lcl|NW_004457373.1_cds_XP_004336874.1_10913	5.11092	4.53643	4.60839	2.39423	3.18462	3.39602	4.75191	2.99162	-1.76029	0.00144
lcl|NW_004457242.1_cds_XP_004332792.1_14922	2.94714	2.65188	2.51667	1.76131	0.55445	0.55445	2.70523	0.95673	-1.74849	0.0022
lcl|NW_004457712.1_cds_XP_004367965.1_342	7.36746	7.26657	7.3114	5.56188	5.77065	5.36949	7.31514	5.56734	-1.7478	2e-05
lcl|NW_004457262.1_cds_XP_004333314.1_14422	7.44176	7.62248	7.5173	5.49484	6.04262	5.80374	7.52718	5.7804	-1.74678	5e-05
lcl|NW_004457384.1_cds_XP_004337408.1_10325	4.46786	5.01289	4.84813	2.8332	3.44337	2.81339	4.77629	3.02998	-1.74631	0.00114
lcl|NW_004457671.1_cds_XP_004353494.1_1698	4.51807	4.3306	4.75896	2.3929	2.78618	3.19028	4.53588	2.78979	-1.74609	0.00075
lcl|NW_004457442.1_cds_XP_004339306.1_8177	5.44261	5.11672	5.30547	3.17346	3.51827	3.94303	5.28827	3.54492	-1.74335	0.00032
lcl|NW_004457586.1_cds_XP_004344628.1_4603	5.63932	4.8885	5.39218	2.85701	3.70808	4.13976	5.30667	3.56828	-1.73838	0.00173
lcl|NW_004457431.1_cds_XP_004338649.1_9094	3.99359	4.57467	4.57161	1.74569	3.51979	2.66284	4.37996	2.64277	-1.73719	0.00194
lcl|NW_004457702.1_cds_XP_004356500.1_872	5.82204	5.7877	5.7339	4.05038	4.21058	3.87592	5.78121	4.04562	-1.73559	2e-05
lcl|NW_004457584.1_cds_XP_004344011.1_5016	2.38503	3.12482	2.41427	0.55445	1.05077	1.11317	2.64137	0.90613	-1.73524	0.00828
lcl|NW_004457257.1_cds_XP_004333103.1_14652	3.95543	3.42748	4.03361	0.55445	2.7166	2.94341	3.80551	2.07149	-1.73402	0.00249
lcl|NW_004457442.1_cds_XP_004339779.1_8650	6.10832	5.83376	6.03043	4.34816	4.29658	4.12716	5.99084	4.2573	-1.73354	0.00019
lcl|NW_004457442.1_cds_XP_004339151.1_8022	8.25988	8.27742	8.31647	6.52299	6.75408	6.39521	8.28459	6.55743	-1.72716	0
lcl|NW_004457618.1_cds_XP_004367550.1_3342	2.93919	3.12386	3.11215	1.74793	1.69168	0.55445	3.0584	1.33135	-1.72705	0.00038
lcl|NW_004457501.1_cds_XP_004340775.1_7014	4.89383	4.92855	4.76912	2.39383	3.35997	3.65706	4.86383	3.13695	-1.72688	0.0001
lcl|NW_004457592.1_cds_XP_004346028.1_4473	5.40692	5.65393	5.26731	3.84775	3.25053	4.06685	5.44272	3.72171	-1.72101	0.00043
lcl|NW_004457442.1_cds_XP_004339742.1_8613	4.75462	4.59051	4.58701	2.39	2.98851	3.39318	4.64405	2.9239	-1.72015	0.00014
lcl|NW_004457477.1_cds_XP_004340425.1_7352	3.79961	3.11979	3.09663	0.55445	2.46782	1.83814	3.33868	1.62014	-1.71854	0.00474
lcl|NW_004457311.1_cds_XP_004334589.1_13172	3.0636	3.02002	2.11664	0.55445	1.40175	1.11438	2.73342	1.02353	-1.70989	0.01251
lcl|NW_004457442.1_cds_XP_004339120.1_7991	5.24696	4.64573	5.0796	3.67727	3.09125	3.07424	4.99076	3.28092	-1.70984	0.00129
lcl|NW_004457641.1_cds_XP_004352078.1_2795	2.65344	2.16635	2.53004	0.55445	0.55445	1.11406	2.44994	0.74098	-1.70896	0.00354
lcl|NW_004457242.1_cds_XP_004332794.1_14924	2.76929	2.77773	2.63693	0.55445	1.39367	1.11775	2.72798	1.02196	-1.70603	0.00028
lcl|NW_004457365.1_cds_XP_004336560.1_11175	3.45002	4.23183	3.84762	2.39142	1.80368	2.21737	3.84315	2.13749	-1.70566	0.00343
lcl|NW_004457268.1_cds_XP_004333678.1_14174	3.79295	3.66729	3.61738	0.55445	2.47138	2.94851	3.69254	1.99145	-1.70109	0.0002
lcl|NW_004457412.1_cds_XP_004338239.1_9520	7.34784	7.12896	7.23275	5.41964	5.63129	5.56042	7.23652	5.53712	-1.6994	8e-05
lcl|NW_004457303.1_cds_XP_004334502.1_13249	7.51485	7.58648	7.43112	5.94981	5.77616	5.71403	7.51082	5.81333	-1.69748	4e-05
lcl|NW_004457329.1_cds_XP_004335685.1_12147	2.8034	2.90862	3.43292	0.55445	0.55445	2.95093	3.04831	1.35328	-1.69504	0.00405
lcl|NW_004457685.1_cds_XP_004354545.1_1359	2.6206	2.33199	1.79318	0.55445	0.55445	0.55445	2.24859	0.55445	-1.69414	0.01143
lcl|NW_004457702.1_cds_XP_004356746.1_1118	5.05177	4.67959	5.13674	2.39282	3.51685	3.87752	4.95604	3.2624	-1.69364	0.0008
lcl|NW_004457477.1_cds_XP_004340426.1_7353	2.80743	3.21684	3.09898	0.55445	1.3968	2.0949	3.04108	1.34872	-1.69237	0.0016
lcl|NW_004457516.1_cds_XP_004340926.1_6868	8.13297	8.14977	8.31532	6.27258	6.76441	6.49202	8.19935	6.50967	-1.68968	5e-05
lcl|NW_004457323.1_cds_XP_004335408.1_12313	3.48343	3.46702	3.7549	0.55445	2.12585	2.96209	3.56845	1.8808	-1.68765	0.00068
lcl|NW_004457313.1_cds_XP_004334844.1_12861	3.0648	2.90738	2.98117	1.7524	1.03825	1.11553	2.98445	1.30206	-1.68239	0.00023
lcl|NW_004457611.1_cds_XP_004348467.1_3611	5.05078	5.21423	5.1409	2.3895	3.78873	4.18181	5.1353	3.45335	-1.68196	8e-05
lcl|NW_004457598.1_cds_XP_004347175.1_3988	5.78757	5.63733	5.8052	4.05496	4.01164	4.12883	5.74337	4.06515	-1.67822	9e-05
lcl|NW_004457592.1_cds_XP_004345990.1_4435	8.41559	8.54876	8.28465	6.72582	6.73214	6.76673	8.41633	6.74156	-1.67477	8e-05
lcl|NW_004457466.1_cds_XP_004340328.1_7633	6.04034	5.66502	6.24825	3.87409	4.72139	4.33843	5.98454	4.31131	-1.67323	0.00081
lcl|NW_004457283.1_cds_XP_004334107.1_13687	2.93945	3.02004	2.11675	0.55445	1.4018	1.11435	2.69208	1.02353	-1.66855	0.0113
lcl|NW_004457390.1_cds_XP_004337592.1_10207	4.71534	4.53708	4.65364	2.83504	2.87645	3.18928	4.63535	2.96692	-1.66843	0.00013
lcl|NW_004457442.1_cds_XP_004339750.1_8621	3.47555	3.99591	3.69054	2.39616	1.93036	1.83236	3.72067	2.05296	-1.66771	0.00164
lcl|NW_004457666.1_cds_XP_004353354.1_1922	3.17675	2.90926	2.99046	0.55445	1.69324	1.82902	3.02549	1.3589	-1.66659	0.00068
lcl|NW_004457410.1_cds_XP_004338176.1_9580	3.63242	3.46825	3.29901	0.55445	2.54272	2.30628	3.46656	1.80115	-1.66541	0.00077
lcl|NW_004457702.1_cds_XP_004356843.1_1215	3.29248	3.86982	2.83673	1.76558	2.12523	1.11799	3.33301	1.6696	-1.66341	0.00795
lcl|NW_004457442.1_cds_XP_004339169.1_8040	6.12217	6.07316	5.91703	3.87552	4.77273	4.48076	6.03745	4.37634	-1.66112	0.0001
lcl|NW_004457554.1_cds_XP_004342366.1_5846	2.93885	3.31139	3.43451	0.55445	2.3205	1.82984	3.22825	1.56826	-1.65998	0.00212
lcl|NW_004457376.1_cds_XP_004336940.1_10806	5.65547	5.65491	5.60833	3.68089	4.25324	4.00855	5.63957	3.98089	-1.65867	1e-05
lcl|NW_004457712.1_cds_XP_004367938.1_315	2.07881	3.02029	1.53826	0.55445	0.55445	0.55445	2.21245	0.55445	-1.65801	0.03624
lcl|NW_004457516.1_cds_XP_004340927.1_6869	8.59744	8.73095	8.59304	6.72034	7.04886	7.17842	8.64048	6.98254	-1.65794	3e-05
lcl|NW_004457554.1_cds_XP_004342370.1_5850	6.1919	6.2089	5.89929	4.4746	4.25561	4.60988	6.10003	4.44669	-1.65334	0.00027
lcl|NW_004457681.1_cds_XP_004354045.1_1398	3.06276	1.95816	2.98935	0.55445	1.40308	1.11355	2.67009	1.02369	-1.6464	0.01737
lcl|NW_004457638.1_cds_XP_004351543.1_2980	2.65881	2.16238	2.32544	0.55445	0.55445	1.11836	2.38221	0.74242	-1.63979	0.00374
lcl|NW_004457442.1_cds_XP_004339685.1_8556	5.78848	5.70484	5.62483	4.48299	3.58563	4.13093	5.70605	4.06652	-1.63953	7e-05
lcl|NW_004457342.1_cds_XP_004335797.1_11892	3.28998	3.0413	3.20997	0.55445	1.39422	2.67803	3.18042	1.54223	-1.63818	0.00053
lcl|NW_004457568.1_cds_XP_004342553.1_5419	8.26305	8.14513	8.31022	6.5227	6.63123	6.65587	8.23947	6.60326	-1.6362	4e-05
lcl|NW_004457480.1_cds_XP_004340469.1_7316	5.63496	5.53626	5.17595	3.40928	4.50077	3.53237	5.44906	3.81414	-1.63492	0.00065
lcl|NW_004457598.1_cds_XP_004347238.1_4051	4.05526	3.55319	3.33454	0.55445	2.98752	2.49642	3.64766	2.0128	-1.63487	0.0034
lcl|NW_004457568.1_cds_XP_004342512.1_5378	5.1952	5.14054	5.07316	3.45319	3.65543	3.39698	5.1363	3.50186	-1.63443	5e-05
lcl|NW_004457584.1_cds_XP_004343970.1_4975	5.1376	5.04001	5.30914	3.67438	3.72709	3.18715	5.16225	3.52954	-1.63271	0.00023
lcl|NW_004457586.1_cds_XP_004344867.1_4842	6.58267	6.7359	6.4302	4.59289	5.07827	5.17995	6.58292	4.95037	-1.63255	0.00018
lcl|NW_004457684.1_cds_XP_004354477.1_1361	6.93861	6.8465	6.66508	4.20454	5.669	5.68669	6.81673	5.18674	-1.62999	0.00014
lcl|NW_004457532.1_cds_XP_004341323.1_6233	7.77491	7.65924	7.84431	5.85708	6.31764	6.23049	7.75949	6.13507	-1.62442	5e-05
lcl|NW_004457466.1_cds_XP_004340331.1_7637	4.5373	3.85147	4.00864	3.17717	2.25869	2.08943	4.13247	2.50843	-1.62404	0.00251
lcl|NW_004457270.1_cds_XP_004333877.1_13849	4.22528	4.24626	4.04498	2.39467	2.7538	2.49835	4.17217	2.54894	-1.62323	0.00023
lcl|NW_004457596.1_cds_XP_004346554.1_4140	4.03447	4.36793	4.2631	3.47816	2.1695	2.14848	4.22184	2.59871	-1.62312	0.00054
lcl|NW_004457313.1_cds_XP_004335144.1_13161	6.46417	6.75996	6.26347	4.59429	5.00003	5.03523	6.49587	4.87651	-1.61935	0.00049
lcl|NW_004457547.1_cds_XP_004341957.1_5895	2.32413	3.01772	2.54023	0.55445	1.92016	0.55445	2.62736	1.00968	-1.61768	0.00603
lcl|NW_004457545.1_cds_XP_004341949.1_5936	2.48645	2.16611	1.85572	0.55445	0.55445	0.55445	2.16943	0.55445	-1.61498	0.00697
lcl|NW_004457640.1_cds_XP_004351609.1_2842	7.21703	7.2534	7.14734	5.73528	5.39682	5.64169	7.20592	5.59126	-1.61467	2e-05
lcl|NW_004457269.1_cds_XP_004333790.1_13937	6.74725	7.10246	7.07125	5.36084	5.41354	5.31141	6.97365	5.36193	-1.61172	0.00027
lcl|NW_004457712.1_cds_XP_004367950.1_327	6.32133	5.81927	6.09599	4.4726	4.16527	4.76438	6.07886	4.46742	-1.61145	0.00057
lcl|NW_004457319.1_cds_XP_004335222.1_12547	5.89018	5.52954	5.69635	4.04843	4.3007	3.9416	5.70536	4.09691	-1.60845	0.00033
lcl|NW_004457652.1_cds_XP_004352695.1_2581	3.93059	3.82314	3.61326	2.39182	2.31976	1.83037	3.789	2.18065	-1.60835	0.0006
lcl|NW_004457442.1_cds_XP_004339751.1_8622	5.50892	5.80381	5.08166	3.67524	4.16548	3.73114	5.4648	3.85728	-1.60751	0.00147
lcl|NW_004457431.1_cds_XP_004338667.1_9112	7.70219	7.87686	7.87491	6.19085	6.05111	6.38977	7.81799	6.21058	-1.60741	5e-05
lcl|NW_004457342.1_cds_XP_004335855.1_11950	3.9937	4.37895	4.65591	0.55445	3.84882	3.80521	4.34285	2.73616	-1.6067	0.00195
lcl|NW_004457313.1_cds_XP_004334934.1_12951	6.66307	6.3757	6.53555	4.47426	4.97496	5.31151	6.52478	4.92024	-1.60453	0.00016
lcl|NW_004457270.1_cds_XP_004333873.1_13845	5.71185	5.67338	5.505	4.04725	3.90775	4.12446	5.63007	4.02649	-1.60359	0.00013
lcl|NW_004457261.1_cds_XP_004333268.1_14474	4.99084	4.89965	5.16458	3.6814	3.27508	3.29697	5.01836	3.41781	-1.60054	0.00024
lcl|NW_004457350.1_cds_XP_004336228.1_11530	3.06293	2.51045	2.98867	0.55445	1.69241	1.51573	2.85401	1.2542	-1.59982	0.00366
lcl|NW_004457702.1_cds_XP_004356711.1_1083	3.56114	3.0203	4.06688	0.55445	3.18645	2.10855	3.54944	1.94982	-1.59962	0.00717
lcl|NW_004457730.1_cds_XP_004358252.1_64	6.39711	6.48683	6.00996	4.80907	4.78063	4.5065	6.29797	4.69873	-1.59923	0.00054
lcl|NW_004457342.1_cds_XP_004335800.1_11895	2.08511	2.89639	2.68532	1.76597	0.55445	0.55445	2.5556	0.95829	-1.59732	0.00892
lcl|NW_004457329.1_cds_XP_004335640.1_12102	6.28502	6.41626	5.97962	4.59628	4.42038	4.8745	6.22696	4.63039	-1.59658	0.00043
lcl|NW_004457351.1_cds_XP_004336251.1_11512	5.5525	5.16617	5.65344	3.67767	3.51845	4.38839	5.45737	3.8615	-1.59587	0.00074
lcl|NW_004457596.1_cds_XP_004346606.1_4192	4.05798	4.53441	4.60104	2.40053	2.61874	3.40023	4.39781	2.8065	-1.59131	0.00151
lcl|NW_004457380.1_cds_XP_004337013.1_10443	6.54968	7.31441	6.94003	5.67053	4.86259	5.49771	6.9347	5.34361	-1.59109	0.00101
lcl|NW_004457547.1_cds_XP_004341956.1_5894	8.08474	7.90762	7.95406	6.19381	6.59518	6.38427	7.98214	6.39109	-1.59105	4e-05
lcl|NW_004457313.1_cds_XP_004335059.1_13076	5.93461	5.88974	6.31295	5.04545	4.52396	3.79573	6.04577	4.45505	-1.59072	0.00049
lcl|NW_004457390.1_cds_XP_004337610.1_10225	8.47296	8.54386	8.47835	6.63483	7.16346	6.92609	8.49839	6.90813	-1.59026	1e-05
lcl|NW_004457702.1_cds_XP_004356461.1_833	4.59678	4.53736	3.9193	1.74651	3.5911	2.94975	4.35115	2.76245	-1.58869	0.00247
lcl|NW_004457313.1_cds_XP_004335043.1_13060	7.25712	7.30613	7.15301	5.37475	5.69561	5.88347	7.23875	5.65127	-1.58748	4e-05
lcl|NW_004457356.1_cds_XP_004336356.1_11484	7.79763	7.77506	7.76911	6.11501	6.24045	6.23106	7.7806	6.19551	-1.58509	0
lcl|NW_004457429.1_cds_XP_004338516.1_9220	2.94332	3.12023	2.51811	1.75799	0.55445	1.5212	2.86055	1.27788	-1.58267	0.00388
lcl|NW_004457618.1_cds_XP_004367531.1_3323	4.4226	4.68004	4.61246	3.17331	2.98783	2.81414	4.5717	2.99176	-1.57994	0.00028
lcl|NW_004457568.1_cds_XP_004342576.1_5442	3.73792	3.36195	2.17587	0.55445	1.679	2.31035	3.09191	1.5146	-1.57731	0.0224
lcl|NW_004457262.1_cds_XP_004333347.1_14455	2.61083	3.00778	2.74639	0.55445	2.53086	0.55445	2.78833	1.21325	-1.57508	0.00174
lcl|NW_004457486.1_cds_XP_004340510.1_7237	6.2718	5.93698	6.04543	4.89881	4.34023	4.29041	6.08474	4.50982	-1.57492	0.00026
lcl|NW_004457549.1_cds_XP_004341995.1_5888	5.41868	5.45222	5.43469	4.58882	3.18934	3.80416	5.43519	3.86078	-1.57442	0
lcl|NW_004457453.1_cds_XP_004339928.1_7754	3.042	3.46958	3.68452	1.75168	2.30694	1.41793	3.3987	1.82552	-1.57319	0.00307
lcl|NW_004457732.1_cds_XP_004358274.1_22	5.79843	5.86797	5.7702	3.70545	4.44068	4.58071	5.8122	4.24228	-1.56992	2e-05
lcl|NW_004457268.1_cds_XP_004333514.1_14010	4.32908	3.62392	4.16033	3.18244	2.13502	2.09165	4.03778	2.4697	-1.56807	0.00276
lcl|NW_004457431.1_cds_XP_004338570.1_9015	2.3514	2.15927	1.85368	0.55445	0.55445	0.55445	2.12145	0.55445	-1.567	0.00463
lcl|NW_004457532.1_cds_XP_004341269.1_6179	4.01551	3.79973	3.60837	2.39611	2.24499	2.09039	3.80787	2.24383	-1.56404	0.00095
lcl|NW_004457532.1_cds_XP_004341634.1_6543	2.30041	2.78413	2.10591	0.55445	1.39595	0.55445	2.39682	0.83495	-1.56187	0.007
lcl|NW_004457313.1_cds_XP_004334917.1_12934	3.06368	3.39602	2.52849	1.7491	1.03935	1.51685	2.99606	1.4351	-1.56096	0.00704
lcl|NW_004457392.1_cds_XP_004337787.1_9979	6.78197	6.78025	6.62303	5.11981	5.36281	5.02574	6.72842	5.16945	-1.55896	6e-05
lcl|NW_004457641.1_cds_XP_004352074.1_2791	6.31378	6.40453	6.66668	4.21629	5.27591	5.21779	6.46167	4.90333	-1.55834	0.00027
lcl|NW_004457568.1_cds_XP_004342558.1_5424	1.50902	3.02058	2.85189	0.55445	1.04015	1.11368	2.4605	0.90276	-1.55774	0.03576
lcl|NW_004457307.1_cds_XP_004334558.1_13227	3.43126	3.76096	2.85394	0.55445	2.98967	1.82882	3.34872	1.79098	-1.55774	0.00621
lcl|NW_004457380.1_cds_XP_004337254.1_10684	6.18913	6.10744	6.18222	4.98519	4.29925	4.52533	6.1596	4.60326	-1.55634	2e-05
lcl|NW_004457554.1_cds_XP_004342355.1_5835	6.23146	6.41754	6.25476	4.34384	4.92162	4.96983	6.30125	4.7451	-1.55616	9e-05
lcl|NW_004457346.1_cds_XP_004336175.1_11588	3.93085	3.49796	3.43592	0.55445	2.79704	2.85576	3.62158	2.06908	-1.5525	0.00184
lcl|NW_004457675.1_cds_XP_004353711.1_1573	6.0193	6.20849	6.3293	3.87804	5.052	4.97266	6.1857	4.63423	-1.55146	0.00021
lcl|NW_004457442.1_cds_XP_004339430.1_8301	6.1926	6.58022	6.28932	4.34955	5.45042	4.61156	6.35405	4.80384	-1.55021	0.00034
lcl|NW_004457518.1_cds_XP_004341019.1_6712	6.87255	6.69467	6.78189	4.89581	5.10403	5.70661	6.78304	5.23548	-1.54755	6e-05
lcl|NW_004457676.1_cds_XP_004353749.1_1503	5.34754	5.73996	5.93583	4.58992	3.72646	4.06643	5.67444	4.1276	-1.54684	0.00093
lcl|NW_004457268.1_cds_XP_004333719.1_14215	3.86749	4.11715	4.0565	1.74578	2.9922	2.66291	4.01371	2.46696	-1.54675	0.00035
lcl|NW_004457323.1_cds_XP_004335306.1_12211	6.16451	6.19702	6.18211	4.20634	4.97458	4.72829	6.18121	4.6364	-1.54481	0
lcl|NW_004457598.1_cds_XP_004347190.1_4003	6.2581	6.4172	6.4438	4.47367	5.17641	4.83694	6.37303	4.82901	-1.54403	8e-05
lcl|NW_004457245.1_cds_XP_004332895.1_14818	5.9201	6.06679	5.73343	4.39986	4.32482	4.36689	5.90677	4.36386	-1.54291	0.00027
lcl|NW_004457584.1_cds_XP_004344007.1_5012	4.32681	4.10238	3.9854	1.74709	2.48081	3.57313	4.1382	2.60034	-1.53786	0.00059
lcl|NW_004457442.1_cds_XP_004339464.1_8335	3.56231	3.55216	3.91236	2.39611	1.93037	2.09039	3.67561	2.13896	-1.53665	0.00104
lcl|NW_004457654.1_cds_XP_004353236.1_2547	3.72054	3.12382	2.85006	2.39218	2.13898	0.55445	3.23147	1.6952	-1.53627	0.00627
lcl|NW_004457391.1_cds_XP_004337697.1_10047	6.66331	6.79989	6.75209	5.36205	5.15169	5.09437	6.73843	5.2027	-1.53572	4e-05
lcl|NW_004457380.1_cds_XP_004337330.1_10760	5.3232	5.43175	4.91835	3.6764	3.90634	3.48546	5.22443	3.6894	-1.53503	0.00089
lcl|NW_004457368.1_cds_XP_004336662.1_11119	4.75435	4.60884	4.60515	2.39694	3.08644	3.88042	4.65611	3.12127	-1.53484	0.00011
lcl|NW_004457532.1_cds_XP_004341281.1_6191	2.80296	3.02061	2.11915	1.74657	1.04019	0.55445	2.64757	1.11374	-1.53384	0.01036
lcl|NW_004457437.1_cds_XP_004338991.1_8802	4.67647	4.68036	4.11233	2.83305	3.09195	2.94934	4.48972	2.95811	-1.53161	0.00176
lcl|NW_004457471.1_cds_XP_004340364.1_7408	4.30848	4.35265	4.75124	2.48959	3.55336	2.78703	4.47079	2.94333	-1.52746	0.00099
lcl|NW_004457589.1_cds_XP_004345365.1_4512	3.47771	3.30851	3.68294	2.40275	1.39766	2.0942	3.48972	1.96487	-1.52485	0.00096
lcl|NW_004457441.1_cds_XP_004339041.1_8704	5.16714	5.30429	5.52086	3.4506	3.95878	4.00859	5.33076	3.80599	-1.52478	0.00037
lcl|NW_004457586.1_cds_XP_004344654.1_4629	3.06263	2.51066	2.98988	1.74591	1.69297	0.55445	2.85439	1.33111	-1.52328	0.00366
lcl|NW_004457297.1_cds_XP_004334339.1_13397	2.94044	2.78658	2.84522	0.55445	1.92995	1.51815	2.85741	1.33418	-1.52323	0.00025
lcl|NW_004457702.1_cds_XP_004356499.1_871	5.24709	5.19022	5.38222	3.87631	3.65926	3.73257	5.27318	3.75604	-1.51713	0.00012
lcl|NW_004457586.1_cds_XP_004344569.1_4544	6.13591	6.43774	6.29468	4.34418	5.0804	4.9046	6.28944	4.77639	-1.51305	0.00019
lcl|NW_004457313.1_cds_XP_004334648.1_12665	4.82542	5.01184	5.19274	2.39416	4.29635	3.80843	5.01	3.49965	-1.51035	0.00045
lcl|NW_004457295.1_cds_XP_004334269.1_13493	5.29872	5.60251	5.78982	3.17416	4.34091	4.65114	5.56368	4.0554	-1.50828	0.00066
lcl|NW_004457616.1_cds_XP_004348679.1_3558	3.28292	3.82354	3.11434	0.55445	2.48144	2.66335	3.40693	1.89975	-1.50719	0.00392
lcl|NW_004457460.1_cds_XP_004340052.1_7723	3.47978	2.74589	2.52899	0.55445	2.30143	1.38575	2.91822	1.41388	-1.50434	0.00958
lcl|NW_004457699.1_cds_XP_004355076.1_1252	5.83901	6.04735	5.7163	4.34445	4.46349	4.28789	5.86755	4.36528	-1.50228	0.00027
lcl|NW_004457668.1_cds_XP_004353383.1_1893	5.78627	6.42737	6.00089	4.80097	4.29996	4.60933	6.07151	4.57009	-1.50142	0.00096
lcl|NW_004457511.1_cds_XP_004340880.1_6959	6.03429	6.17291	6.33039	4.34762	5.00075	4.69039	6.1792	4.67959	-1.49961	0.00019
lcl|NW_004457475.1_cds_XP_004340385.1_7397	2.11148	2.51056	1.53947	0.55445	0.55445	0.55445	2.05384	0.55445	-1.49939	0.01831
lcl|NW_004457514.1_cds_XP_004340896.1_6908	6.59264	6.49656	6.09483	4.59134	4.97528	5.1226	6.39468	4.89641	-1.49827	0.00057
lcl|NW_004457323.1_cds_XP_004335488.1_12393	2.07954	1.95731	3.25558	0.55445	1.68998	0.55445	2.43081	0.93296	-1.49785	0.02779
lcl|NW_004457313.1_cds_XP_004334741.1_12758	5.76824	5.4715	5.7344	3.87539	4.42347	4.18228	5.65804	4.16038	-1.49766	0.00027
lcl|NW_004457380.1_cds_XP_004337277.1_10707	5.08072	5.2373	4.61304	2.39044	4.25577	3.80583	4.97702	3.48401	-1.49301	0.00142
lcl|NW_004457641.1_cds_XP_004352091.1_2808	4.25945	4.02115	4.32776	2.84335	2.20791	3.0795	4.20279	2.71025	-1.49253	0.00049
lcl|NW_004457538.1_cds_XP_004341760.1_6040	3.0632	3.22059	3.52624	0.55445	2.48033	2.30677	3.27001	1.78052	-1.4895	0.00172
lcl|NW_004457671.1_cds_XP_004353565.1_1769	7.47566	7.43392	7.2522	5.91314	5.97712	5.80366	7.38726	5.89797	-1.48929	9e-05
lcl|NW_004457712.1_cds_XP_004368281.1_658	5.53137	5.75556	5.75208	3.17397	4.67547	4.72879	5.67967	4.19274	-1.48693	0.00017
lcl|NW_004457554.1_cds_XP_004342065.1_5546	3.06234	3.47762	3.43722	0.55445	2.87872	2.08638	3.32572	1.83985	-1.48587	0.00158
lcl|NW_004457442.1_cds_XP_004339411.1_8282	8.17978	8.15134	8.11462	6.39894	6.68193	6.91022	8.14858	6.6637	-1.48488	1e-05
lcl|NW_004457586.1_cds_XP_004344627.1_4602	7.35952	7.25139	7.23095	5.77094	5.71222	5.90836	7.28062	5.79717	-1.48345	3e-05
lcl|NW_004457380.1_cds_XP_004337102.1_10532	4.67676	4.84084	5.22525	3.44705	3.65954	3.18873	4.91428	3.43177	-1.48251	0.00109
lcl|NW_004457442.1_cds_XP_004339309.1_8180	6.68301	6.73573	6.64131	5.22404	5.07768	5.31264	6.68669	5.20478	-1.4819	2e-05
lcl|NW_004457368.1_cds_XP_004336663.1_11120	5.80444	6.2666	6.19632	4.34681	4.60815	4.87227	6.08912	4.60908	-1.48005	0.00056
lcl|NW_004457606.1_cds_XP_004347751.1_3818	5.63404	5.70712	5.11274	4.20309	4.16597	3.65321	5.48463	4.00742	-1.47721	0.00116
lcl|NW_004457415.1_cds_XP_004338313.1_9417	5.50973	5.78747	5.58943	4.05157	4.46133	3.94335	5.62888	4.15208	-1.47679	0.00022
lcl|NW_004457554.1_cds_XP_004342154.1_5634	7.43971	7.41523	7.37142	5.65731	6.04855	6.09108	7.40879	5.93231	-1.47647	1e-05
lcl|NW_004457712.1_cds_XP_004367882.1_259	4.27897	4.53484	4.76259	1.75376	3.58388	3.81188	4.52547	3.04984	-1.47563	0.00095
lcl|NW_004457656.1_cds_XP_004353258.1_2014	5.51026	5.21333	5.16531	3.68068	4.2971	3.48783	5.2963	3.82187	-1.47443	0.00041
lcl|NW_004457442.1_cds_XP_004339435.1_8306	3.93116	3.69397	3.52374	1.74936	2.31845	2.66566	3.71629	2.24449	-1.4718	0.00101
lcl|NW_004457442.1_cds_XP_004339542.1_8413	3.06746	3.47297	3.21422	0.55445	2.47122	2.31395	3.25155	1.77987	-1.47168	0.00133
lcl|NW_004457380.1_cds_XP_004337113.1_10543	2.08042	1.88577	2.11153	0.55445	0.55445	0.55445	2.02591	0.55445	-1.47146	0.00121
lcl|NW_004457712.1_cds_XP_004368265.1_642	7.68765	7.57817	7.44513	5.42971	6.34465	6.52366	7.57032	6.09934	-1.47098	9e-05
lcl|NW_004457319.1_cds_XP_004335231.1_12556	2.80308	3.62571	2.53115	0.55445	1.6923	2.30629	2.98665	1.51768	-1.46897	0.01192
lcl|NW_004457313.1_cds_XP_004335111.1_13128	3.17803	3.22015	3.431	2.39379	2.4789	0.55445	3.27639	1.80904	-1.46735	0.00057
lcl|NW_004457640.1_cds_XP_004351691.1_2924	8.58095	8.64511	8.40232	6.99703	7.21495	7.01473	8.5428	7.07557	-1.46723	7e-05
lcl|NW_004457675.1_cds_XP_004353709.1_1571	4.1589	3.49903	3.52511	0.55445	3.1027	3.12619	3.72768	2.26111	-1.46657	0.00333
lcl|NW_004457313.1_cds_XP_004335137.1_13154	4.22098	4.67412	4.90783	2.39404	3.27494	3.73475	4.60098	3.13458	-1.4664	0.00191
lcl|NW_004457617.1_cds_XP_004348709.1_3512	3.93087	3.47664	3.91621	1.74856	2.87539	2.30741	3.77457	2.31046	-1.46412	0.00156
lcl|NW_004457712.1_cds_XP_004368082.1_459	3.64234	2.78814	3.23001	1.74595	1.69295	1.82929	3.22017	1.75606	-1.4641	0.00582
lcl|NW_004457669.1_cds_XP_004353485.1_1874	4.85976	4.84025	4.69213	3.4501	3.36054	3.1904	4.79738	3.33368	-1.4637	0.00012
lcl|NW_004457712.1_cds_XP_004368080.1_457	3.39038	3.30319	3.59549	2.40908	1.3941	2.09829	3.42969	1.96716	-1.46253	0.00064
lcl|NW_004457313.1_cds_XP_004334699.1_12716	6.00406	6.41649	5.87902	4.20892	4.80121	4.90764	6.09986	4.63926	-1.4606	0.00071
lcl|NW_004457296.1_cds_XP_004334274.1_13486	5.59383	5.62085	5.54833	3.44573	4.50105	4.43452	5.58767	4.1271	-1.46057	1e-05
lcl|NW_004457554.1_cds_XP_004342205.1_5685	6.8636	7.01792	7.04203	5.48555	5.49236	5.56437	6.97452	5.5141	-1.46042	6e-05
lcl|NW_004457466.1_cds_XP_004340167.1_7473	7.90149	7.71368	7.81386	6.23033	6.5234	6.29752	7.80968	6.35041	-1.45926	5e-05
lcl|NW_004457313.1_cds_XP_004335055.1_13072	3.66153	3.22169	4.23611	0.55445	3.24264	2.9487	3.70644	2.2486	-1.45785	0.00622
lcl|NW_004457586.1_cds_XP_004344667.1_4642	3.56108	3.76026	3.1126	0.55445	2.3199	3.18943	3.47798	2.02126	-1.45672	0.00302
lcl|NW_004457412.1_cds_XP_004338240.1_9521	2.64039	2.98478	2.48601	0.55445	1.2219	1.96813	2.70373	1.24816	-1.45557	0.00296
lcl|NW_004457498.1_cds_XP_004340699.1_7038	2.8132	2.77791	3.21246	1.76357	2.12477	0.55445	2.93452	1.48093	-1.4536	0.00225
lcl|NW_004457554.1_cds_XP_004342041.1_5522	5.34843	5.50986	5.50021	4.2077	3.84691	3.94361	5.45283	3.99941	-1.45342	9e-05
lcl|NW_004457374.1_cds_XP_004336900.1_10860	4.42282	4.49898	3.22758	2.83537	2.13928	2.81462	4.04979	2.59642	-1.45337	0.01018
lcl|NW_004457269.1_cds_XP_004333768.1_13915	1.82193	2.34853	2.69927	0.55445	1.40235	0.55445	2.28991	0.83708	-1.45283	0.01217
lcl|NW_004457313.1_cds_XP_004334663.1_12680	8.53077	8.63201	8.57849	7.03885	7.16267	7.18276	8.58042	7.12809	-1.45233	1e-05
lcl|NW_004457415.1_cds_XP_004338387.1_9491	5.48039	4.97214	4.28802	5.60323	0.55445	4.23249	4.91352	3.46339	-1.45013	0.00491
lcl|NW_004457516.1_cds_XP_004340919.1_6861	6.60315	6.57159	6.60051	4.8967	5.02749	5.501	6.59175	5.14173	-1.45002	0
lcl|NW_004457538.1_cds_XP_004341716.1_5996	7.03287	7.23571	7.4193	5.42539	5.91326	6.00088	7.2293	5.77984	-1.44945	0.00024
lcl|NW_004457270.1_cds_XP_004333884.1_13856	5.02066	5.2141	5.14018	3.44649	3.84838	3.732	5.12498	3.67562	-1.44936	0.00012
lcl|NW_004457586.1_cds_XP_004344565.1_4540	5.08038	4.87124	4.73631	3.17142	3.44371	3.73145	4.89598	3.44886	-1.44712	0.00042
lcl|NW_004457640.1_cds_XP_004351646.1_2879	10.6853	10.7609	10.495	9.17311	9.25704	9.17359	10.6471	9.20125	-1.44581	6e-05
lcl|NW_004457313.1_cds_XP_004334935.1_12952	5.02788	4.96247	4.83188	3.17234	3.51904	3.80557	4.94074	3.49898	-1.44176	0.00014
lcl|NW_004457268.1_cds_XP_004333535.1_14031	2.93868	3.55347	3.11433	1.74637	1.04026	2.49566	3.20216	1.76076	-1.4414	0.00324
lcl|NW_004457380.1_cds_XP_004337099.1_10529	6.43185	6.14699	6.65091	4.85147	4.97212	5.09234	6.40992	4.97198	-1.43794	0.00052
lcl|NW_004457323.1_cds_XP_004335439.1_12344	9.41198	9.41697	9.54952	7.86721	8.09858	8.10102	9.45949	8.02227	-1.43722	2e-05
lcl|NW_004457554.1_cds_XP_004342137.1_5617	4.11728	3.93834	4.09703	2.40264	2.61697	2.82174	4.05088	2.61378	-1.4371	0.00019
lcl|NW_004457712.1_cds_XP_004367895.1_272	2.48643	3.55276	2.33729	0.55445	1.69104	1.83105	2.79216	1.35885	-1.43331	0.01828
lcl|NW_004457596.1_cds_XP_004346469.1_4055	7.85097	7.88921	7.81749	6.40217	6.16934	6.68703	7.85256	6.41951	-1.43304	1e-05
lcl|NW_004457390.1_cds_XP_004337594.1_10209	6.81212	7.20633	7.08594	5.71258	5.47159	5.62809	7.0348	5.60409	-1.43071	0.00027
lcl|NW_004457262.1_cds_XP_004333313.1_14421	3.56021	3.1246	2.99099	2.83175	1.04068	1.51491	3.22527	1.79578	-1.42949	0.00283
lcl|NW_004457425.1_cds_XP_004338493.1_9266	6.99408	7.05767	6.89237	5.14531	5.82723	5.68635	6.98137	5.55297	-1.42841	5e-05
lcl|NW_004457442.1_cds_XP_004339601.1_8472	5.90776	6.13605	5.58868	4.59406	4.06491	4.69087	5.8775	4.44995	-1.42755	0.00073
lcl|NW_004457620.1_cds_XP_004349570.1_3181	5.13126	5.85044	6.12807	2.02349	5.47636	5.33037	5.70326	4.27674	-1.42652	0.0027
lcl|NW_004457313.1_cds_XP_004334664.1_12681	1.82188	1.42052	2.69951	0.55445	0.55445	0.55445	1.98064	0.55445	-1.42619	0.03449
lcl|NW_004457641.1_cds_XP_004352070.1_2787	5.11	4.92919	4.84636	3.44775	3.59035	3.57326	4.96185	3.53712	-1.42473	0.00025
lcl|NW_004457442.1_cds_XP_004339215.1_8086	5.45407	5.59219	5.52581	4.07927	4.1436	4.07891	5.52402	4.10059	-1.42343	5e-05
lcl|NW_004457430.1_cds_XP_004338552.1_9210	3.48373	3.9315	3.4159	1.76399	2.12544	2.67458	3.61037	2.188	-1.42237	0.002
lcl|NW_004457503.1_cds_XP_004340813.1_6996	6.96267	6.66082	6.97679	5.14578	5.58318	5.60657	6.86676	5.44518	-1.42158	0.00023
lcl|NW_004457654.1_cds_XP_004352762.1_2073	7.13543	6.82338	6.86422	5.29306	5.70121	5.56554	6.94101	5.51994	-1.42107	0.0002
lcl|NW_004457578.1_cds_XP_004343323.1_5270	5.73097	5.47176	5.98563	4.59014	4.60963	3.7313	5.72945	4.31036	-1.4191	0.00067
lcl|NW_004457486.1_cds_XP_004340533.1_7258	3.28781	3.21676	3.51031	2.85167	1.39595	1.52207	3.33829	1.92323	-1.41506	0.0007
lcl|NW_004457490.1_cds_XP_004340651.1_7208	9.21064	9.19404	9.17804	7.70829	7.80113	7.83414	9.19424	7.78119	-1.41305	0
lcl|NW_004457380.1_cds_XP_004337021.1_10451	2.6855	2.6658	2.68502	0.55445	2.12959	1.11784	2.67877	1.26729	-1.41148	1e-05
lcl|NW_004457598.1_cds_XP_004347179.1_3992	3.28617	3.01767	2.84048	0.55445	1.39815	2.95746	3.04811	1.63669	-1.41142	0.0018
lcl|NW_004457532.1_cds_XP_004341470.1_6380	5.34741	5.4719	5.28226	3.87329	4.3436	3.65336	5.36719	3.95675	-1.41044	0.00011
lcl|NW_004457638.1_cds_XP_004351514.1_2951	2.99447	2.75388	3.38559	2.83554	0.55445	1.51622	3.04465	1.6354	-1.40924	0.00364
lcl|NW_004457730.1_cds_XP_004358251.1_63	7.72891	7.62425	7.48081	6.19075	6.24088	6.1763	7.61132	6.20264	-1.40868	9e-05
lcl|NW_004457435.1_cds_XP_004338862.1_8815	2.48567	2.51055	2.70096	0.55445	1.40303	1.51553	2.56573	1.15767	-1.40806	0.0007
lcl|NW_004457442.1_cds_XP_004339111.1_7982	3.72053	3.02022	3.43282	0.55445	3.08998	2.30705	3.39119	1.98383	-1.40736	0.00357
lcl|NW_004457498.1_cds_XP_004340758.1_7097	3.16196	3.28447	3.77242	0.55445	3.36093	2.08859	3.40629	2.00132	-1.40496	0.00298
lcl|NW_004457368.1_cds_XP_004336664.1_11121	5.98787	5.83422	6.23812	4.47482	4.53688	4.8376	6.02007	4.61644	-1.40363	0.00038
lcl|NW_004457606.1_cds_XP_004347742.1_3809	6.88889	7.12805	6.9943	5.35844	5.85729	5.58519	7.00375	5.60031	-1.40344	0.0001
lcl|NW_004457296.1_cds_XP_004334275.1_13487	4.61551	4.3361	4.75025	3.67782	2.62521	3.18899	4.56729	3.16401	-1.40328	0.00071
lcl|NW_004457435.1_cds_XP_004338916.1_8869	5.82233	5.87916	5.82693	4.20726	4.4613	4.65105	5.84281	4.43987	-1.40294	1e-05
lcl|NW_004457466.1_cds_XP_004340296.1_7602	5.76904	5.72262	5.8965	3.68014	4.88956	4.61149	5.79605	4.39373	-1.40232	8e-05
lcl|NW_004457710.1_cds_XP_004357191.1_758	5.42045	5.70574	5.4745	4.21038	3.8452	4.34195	5.53356	4.13251	-1.40106	0.00025
lcl|NW_004457610.1_cds_XP_004348349.1_3761	4.71699	4.74495	4.97663	3.68516	3.35762	3.19292	4.81285	3.4119	-1.40096	0.00029
lcl|NW_004457586.1_cds_XP_004344668.1_4643	5.5739	5.23691	5.27775	3.17465	4.42185	4.29013	5.36286	3.96221	-1.40064	0.00039
lcl|NW_004457406.1_cds_XP_004338085.1_9745	4.3299	4.04791	4.37175	3.4593	2.13388	2.9564	4.24985	2.84986	-1.39999	0.00057
lcl|NW_004457712.1_cds_XP_004368049.1_426	3.72142	3.75943	4.04414	1.75055	2.62214	2.95302	3.84166	2.4419	-1.39976	0.0007
lcl|NW_004457712.1_cds_XP_004367838.1_215	6.13731	6.23162	5.89584	4.5957	4.70665	4.76753	6.08825	4.68996	-1.39829	0.00027
lcl|NW_004457484.1_cds_XP_004340482.1_7297	3.47494	3.01987	2.98511	1.74941	2.9856	0.55445	3.15997	1.76315	-1.39682	0.00248
lcl|NW_004457364.1_cds_XP_004336500.1_11242	2.39934	2.95443	1.7327	0.55445	1.78877	0.55445	2.36216	0.96589	-1.39627	0.02163
lcl|NW_004457422.1_cds_XP_004338457.1_9304	5.98715	5.7563	5.59329	4.58932	4.5019	4.0661	5.77892	4.38578	-1.39314	0.00039
lcl|NW_004457431.1_cds_XP_004338601.1_9046	3.17844	3.88265	3.60924	2.8394	2.13706	1.51755	3.55677	2.16467	-1.3921	0.0033
lcl|NW_004457326.1_cds_XP_004335583.1_12179	9.63766	9.5746	9.63701	8.12977	8.27337	8.2751	9.61643	8.22608	-1.39034	0
lcl|NW_004457439.1_cds_XP_004339022.1_8748	7.03415	7.15747	7.26064	5.43093	5.97829	5.87296	7.15075	5.76073	-1.39003	8e-05
lcl|NW_004457268.1_cds_XP_004333737.1_14233	6.74866	6.68623	6.8283	4.70024	5.81113	5.58649	6.7544	5.36595	-1.38845	4e-05
lcl|NW_004457431.1_cds_XP_004338615.1_9060	6.26987	6.38627	6.25046	4.89369	4.91048	4.93756	6.3022	4.91391	-1.38829	5e-05
lcl|NW_004457313.1_cds_XP_004335036.1_13053	3.39179	2.50168	3.41665	0.55445	1.92061	2.67333	3.10337	1.71613	-1.38724	0.00927
lcl|NW_004457380.1_cds_XP_004337266.1_10696	7.28918	7.28702	7.23282	5.65782	6.27335	5.72506	7.26968	5.88541	-1.38426	1e-05
lcl|NW_004457380.1_cds_XP_004337324.1_10754	6.6729	6.69458	6.643	5.06848	5.45252	5.33669	6.67016	5.2859	-1.38426	1e-05
lcl|NW_004457380.1_cds_XP_004336986.1_10416	6.29604	6.33358	6.08171	4.34362	5.31212	4.90429	6.23711	4.85334	-1.38377	0.00016
lcl|NW_004457598.1_cds_XP_004347172.1_3985	6.89793	6.81555	6.88135	5.81284	5.19899	5.43284	6.86495	5.48156	-1.38339	1e-05
lcl|NW_004457396.1_cds_XP_004337898.1_9874	3.0644	2.90773	2.84584	1.75126	1.40052	1.51791	2.93932	1.55656	-1.38276	0.00049
lcl|NW_004457712.1_cds_XP_004367842.1_219	3.99414	4.20042	4.22577	2.83473	2.6251	2.81425	4.14011	2.75803	-1.38209	0.00031
lcl|NW_004457669.1_cds_XP_004353442.1_1831	2.65318	3.69463	2.98839	0.55445	2.1398	2.49613	3.11207	1.73013	-1.38194	0.00959
lcl|NW_004457364.1_cds_XP_004336554.1_11296	4.37698	4.04583	4.728	2.84016	3.08707	3.07782	4.3836	3.00168	-1.38192	0.00201
lcl|NW_004457654.1_cds_XP_004353090.1_2401	4.78843	4.71407	4.38546	3.17124	3.27874	3.29382	4.62932	3.24794	-1.38138	0.00071
lcl|NW_004457712.1_cds_XP_004368014.1_391	3.23147	2.1691	1.86629	0.55445	1.05033	1.51862	2.42229	1.04113	-1.38116	0.02798
lcl|NW_004457313.1_cds_XP_004334986.1_13003	6.57226	6.55307	6.51196	4.7016	5.43245	5.36179	6.54576	5.16528	-1.38048	1e-05
lcl|NW_004457651.1_cds_XP_004352673.1_2598	2.64628	1.95169	2.45607	0.55445	0.55445	1.80721	2.35135	0.97204	-1.37931	0.00768
lcl|NW_004457674.1_cds_XP_004353630.1_1628	3.28522	3.30965	2.8437	0.55445	1.92902	2.81876	3.14619	1.76741	-1.37878	0.00231
lcl|NW_004457313.1_cds_XP_004334755.1_12772	4.4686	4.61008	4.88061	3.87796	2.75556	3.18983	4.65309	3.27445	-1.37865	0.00067
lcl|NW_004457390.1_cds_XP_004337571.1_10186	2.5246	3.62552	2.85062	0.55445	2.48034	1.83028	3.00025	1.62169	-1.37856	0.01164
lcl|NW_004457554.1_cds_XP_004342178.1_5658	3.17673	2.51077	2.99055	2.38882	1.04057	1.11327	2.89268	1.51422	-1.37846	0.00467
lcl|NW_004457341.1_cds_XP_004335772.1_11986	8.49558	8.40882	8.37997	6.99761	7.10762	7.04573	8.42813	7.05032	-1.3778	2e-05
lcl|NW_004457554.1_cds_XP_004342033.1_5514	3.07086	3.01348	1.84568	0.55445	2.12701	1.11864	2.64334	1.2667	-1.37664	0.02205
lcl|NW_004457712.1_cds_XP_004367871.1_248	6.19211	6.25512	6.09316	5.22329	4.4225	4.76602	6.18013	4.80394	-1.37619	6e-05
lcl|NW_004457343.1_cds_XP_004336122.1_11867	1.50968	2.16588	2.11527	0.55445	0.55445	0.55445	1.93028	0.55445	-1.37583	0.01172
lcl|NW_004457654.1_cds_XP_004352777.1_2088	4.89248	5.11714	5.3077	3.17142	4.01571	4.00559	5.10577	3.73091	-1.37486	0.00055
lcl|NW_004457442.1_cds_XP_004339694.1_8565	4.92587	5.21402	4.98465	3.67715	3.59094	3.73222	5.04151	3.66677	-1.37474	0.0003
lcl|NW_004457586.1_cds_XP_004344816.1_4791	2.07868	1.95796	1.75048	0.55445	0.55445	0.55445	1.92904	0.55445	-1.3746	0.00246
lcl|NW_004457625.1_cds_XP_004349672.1_3157	5.61495	5.68949	5.71279	4.59359	3.96024	4.34032	5.67241	4.29805	-1.37436	3e-05
lcl|NW_004457584.1_cds_XP_004344081.1_5086	2.07995	2.16535	1.53477	0.55445	0.55445	0.55445	1.92669	0.55445	-1.37224	0.01035
lcl|NW_004457242.1_cds_XP_004332799.1_14929	9.28796	9.40372	9.37745	7.5307	8.21878	8.20582	9.35638	7.9851	-1.37128	1e-05
lcl|NW_004457364.1_cds_XP_004336504.1_11246	3.99779	4.48593	4.09806	2.41491	2.97112	3.0846	4.19393	2.82354	-1.37039	0.00126
lcl|NW_004457586.1_cds_XP_004344625.1_4600	5.22173	5.06479	5.64887	3.45172	3.84481	4.52805	5.3118	3.94153	-1.37027	0.00108
lcl|NW_004457308.1_cds_XP_004334565.1_13188	4.95886	4.95716	4.6927	3.1753	3.51701	3.80736	4.86957	3.49989	-1.36968	0.00033
lcl|NW_004457586.1_cds_XP_004344917.1_4892	1.82276	2.16559	1.78108	0.55445	0.55445	0.55445	1.92314	0.55445	-1.36869	0.00399
lcl|NW_004457415.1_cds_XP_004338350.1_9454	3.06271	3.31158	2.98955	0.55445	2.87764	1.82942	3.12128	1.75383	-1.36745	0.00097
lcl|NW_004457538.1_cds_XP_004341787.1_6067	5.16711	5.16555	5.19368	3.68084	4.01229	3.73431	5.17545	3.80915	-1.3663	0
lcl|NW_004457674.1_cds_XP_004353666.1_1664	2.65381	3.3108	3.33214	2.39348	1.69096	1.11445	3.09892	1.73296	-1.36596	0.00512
lcl|NW_004457462.1_cds_XP_004340063.1_7716	4.83373	5.10448	5.08809	3.47068	4.04848	3.40987	5.00877	3.64301	-1.36576	0.00031
lcl|NW_004457606.1_cds_XP_004347749.1_3816	3.86295	3.88418	3.72626	1.76154	2.782	2.83592	3.82446	2.45982	-1.36464	0.00017
lcl|NW_004457313.1_cds_XP_004334880.1_12897	6.1218	5.90908	5.86612	4.20412	5.08012	4.52412	5.96566	4.60279	-1.36288	0.00018
lcl|NW_004457654.1_cds_XP_004353166.1_2477	3.33519	2.922	3.17469	1.85764	2.374	1.11345	3.14396	1.78169	-1.36227	0.00146
lcl|NW_004457313.1_cds_XP_004334723.1_12740	4.67655	4.7139	4.69615	3.67646	2.75726	3.57237	4.69553	3.33536	-1.36017	1e-05
lcl|NW_004457323.1_cds_XP_004335352.1_12257	5.02094	5.11673	4.95072	3.44764	3.90531	3.65513	5.02946	3.66936	-1.3601	9e-05
lcl|NW_004457396.1_cds_XP_004337901.1_9877	5.83921	5.93767	5.5918	4.34529	4.42393	4.52453	5.78956	4.43125	-1.35831	0.00032
lcl|NW_004457380.1_cds_XP_004337117.1_10547	3.61437	3.50516	2.76333	0.55445	2.79319	2.46185	3.29429	1.93649	-1.35779	0.00652
lcl|NW_004457390.1_cds_XP_004337626.1_10241	3.72077	3.75994	4.04692	2.39304	2.75497	2.30753	3.84254	2.48518	-1.35737	0.00072
lcl|NW_004457286.1_cds_XP_004334128.1_13636	3.38162	3.31147	3.52784	1.74654	2.32078	2.08739	3.40698	2.05157	-1.35541	0.00035
lcl|NW_004457368.1_cds_XP_004336652.1_11109	2.49305	1.70803	1.52693	0.55445	0.55445	0.55445	1.90933	0.55445	-1.35489	0.02328
lcl|NW_004457337.1_cds_XP_004335758.1_12008	3.65176	3.69501	3.3391	2.38913	1.93586	2.30537	3.56196	2.21012	-1.35184	0.00099
lcl|NW_004457712.1_cds_XP_004368020.1_397	8.62366	8.71797	8.67563	7.06744	7.34593	7.55124	8.67242	7.32154	-1.35089	1e-05
lcl|NW_004457271.1_cds_XP_004333943.1_13774	6.19355	6.24024	5.88381	4.62042	4.87052	4.77458	6.10587	4.75517	-1.35069	0.00034
lcl|NW_004457702.1_cds_XP_004356735.1_1107	4.11363	4.46017	3.91886	2.39057	2.75673	3.29478	4.16422	2.81403	-1.35019	0.00144
lcl|NW_004457545.1_cds_XP_004341943.1_5930	7.5966	7.51408	7.76501	6.15302	6.33857	6.33366	7.62523	6.27508	-1.35015	9e-05
lcl|NW_004457668.1_cds_XP_004353399.1_1909	2.58747	3.66935	3.32958	2.77432	0.55445	2.21406	3.19546	1.84761	-1.34786	0.00985
lcl|NW_004457654.1_cds_XP_004353028.1_2339	5.73488	5.66965	5.7972	4.35958	4.4535	4.34696	5.73391	4.38668	-1.34723	4e-05
lcl|NW_004457648.1_cds_XP_004352639.1_2640	1.90697	2.98968	1.97595	0.55445	1.72515	0.55445	2.29087	0.94468	-1.34618	0.02255
lcl|NW_004457584.1_cds_XP_004344085.1_5090	3.5607	3.62584	3.43504	1.74651	2.757	2.08736	3.54053	2.19696	-1.34357	0.00025
lcl|NW_004457582.1_cds_XP_004343643.1_5241	2.29986	3.30846	2.68733	0.55445	1.39726	2.31353	2.76522	1.42174	-1.34347	0.0111
lcl|NW_004457611.1_cds_XP_004348591.1_3735	6.91505	6.87574	6.84345	5.22485	5.54453	5.83692	6.87808	5.53543	-1.34265	1e-05
lcl|NW_004457442.1_cds_XP_004339421.1_8292	5.02075	5.49096	5.40749	3.44686	4.21072	4.23667	5.3064	3.96475	-1.34165	0.00074
lcl|NW_004457712.1_cds_XP_004367941.1_318	2.48997	1.95507	2.68703	0.55445	1.03644	1.52099	2.37736	1.03729	-1.34006	0.00835
lcl|NW_004457363.1_cds_XP_004336433.1_11340	4.3749	4.46057	4.3858	1.74545	3.72651	3.73114	4.40709	3.0677	-1.33939	4e-05
lcl|NW_004457640.1_cds_XP_004351639.1_2872	2.48679	3.15252	3.01715	2.39488	1.69027	0.55445	2.88548	1.54653	-1.33895	0.00492
lcl|NW_004457313.1_cds_XP_004334815.1_12832	5.021	4.71357	5.07865	3.87675	3.1869	3.73281	4.93774	3.59882	-1.33892	0.00053
lcl|NW_004457702.1_cds_XP_004356555.1_927	5.11058	5.2596	5.22206	4.20926	4.42098	2.95157	5.19741	3.8606	-1.33681	7e-05
lcl|NW_004457554.1_cds_XP_004342252.1_5732	3.79439	4.10182	4.10774	2.39342	3.51638	2.08901	4.00132	2.66627	-1.33504	0.00067
lcl|NW_004457415.1_cds_XP_004338269.1_9373	2.80779	3.01807	2.84377	1.75464	1.39877	1.51957	2.88987	1.55766	-1.33221	0.0005
lcl|NW_004457288.1_cds_XP_004334144.1_13585	3.07312	3.46791	3.2098	3.19929	1.03395	1.52165	3.25027	1.9183	-1.33198	0.00127
lcl|NW_004457283.1_cds_XP_004334085.1_13665	2.80576	3.21814	3.21796	1.75475	1.39876	2.09275	3.08062	1.74875	-1.33187	0.00198
lcl|NW_004457643.1_cds_XP_004352493.1_2695	1.50926	2.51019	3.33381	0.55445	1.6917	1.11407	2.45109	1.12007	-1.33101	0.04333
lcl|NW_004457668.1_cds_XP_004353395.1_1905	4.05541	3.88343	3.69549	2.83554	2.62459	2.18235	3.87811	2.54749	-1.33062	0.00072
lcl|NW_004457268.1_cds_XP_004333679.1_14175	2.43696	2.51043	1.98074	0.55445	0.55445	1.82984	2.30938	0.97958	-1.3298	0.00511
lcl|NW_004457443.1_cds_XP_004339825.1_7938	3.84695	3.58815	3.5337	3.28823	1.70588	1.98535	3.65627	2.32649	-1.32978	0.0007
lcl|NW_004457697.1_cds_XP_004355054.1_1266	3.28388	2.50989	2.52837	0.55445	1.69088	2.08912	2.77405	1.44482	-1.32923	0.00834
lcl|NW_004457538.1_cds_XP_004341707.1_5987	6.70139	6.49677	6.52593	5.29154	5.35354	5.09286	6.5747	5.24598	-1.32872	9e-05
lcl|NW_004457369.1_cds_XP_004336683.1_11072	2.07964	1.71349	1.8538	0.55445	0.55445	0.55445	1.88231	0.55445	-1.32786	0.0032
lcl|NW_004457442.1_cds_XP_004339644.1_8515	4.67684	4.57428	4.91706	3.44738	3.44249	3.29495	4.72272	3.39494	-1.32778	0.00046
lcl|NW_004457584.1_cds_XP_004344126.1_5131	5.36715	5.43167	5.35813	3.87534	4.4235	3.87561	5.38565	4.05815	-1.3275	2e-05
lcl|NW_004457654.1_cds_XP_004352969.1_2280	7.69103	7.4356	7.60844	6.15337	6.3172	6.28328	7.57836	6.25128	-1.32707	0.0001
lcl|NW_004457598.1_cds_XP_004347177.1_3990	5.50963	5.58457	6.03129	4.34729	4.4616	4.33992	5.70849	4.38294	-1.32556	0.00081
lcl|NW_004457516.1_cds_XP_004340920.1_6862	6.46371	6.62559	6.56823	5.48827	5.22186	4.9715	6.55251	5.22721	-1.3253	5e-05
lcl|NW_004457702.1_cds_XP_004356646.1_1018	7.79322	7.85627	7.96446	6.58062	6.6398	6.41865	7.87132	6.54636	-1.32496	4e-05
lcl|NW_004457616.1_cds_XP_004348693.1_3572	4.51257	4.98522	4.77211	3.44809	3.65884	3.1893	4.75663	3.43208	-1.32456	0.00082
lcl|NW_004457611.1_cds_XP_004348454.1_3601	5.68742	5.87922	6.0414	4.50402	4.34195	4.78857	5.86935	4.54485	-1.3245	0.0003
lcl|NW_004457297.1_cds_XP_004334304.1_13362	4.27987	4.92592	3.90523	4.06543	2.97905	2.094	4.37034	3.04616	-1.32418	0.00462
lcl|NW_004457380.1_cds_XP_004337075.1_10505	4.06556	4.32384	4.50261	2.85619	2.86232	3.20389	4.29734	2.97414	-1.3232	0.00087
lcl|NW_004457260.1_cds_XP_004333184.1_14548	1.82139	1.95834	2.70224	0.55445	1.40355	0.55445	2.16066	0.83748	-1.32318	0.01567
lcl|NW_004457442.1_cds_XP_004339608.1_8479	3.71986	3.12433	2.85261	0.55445	3.09183	2.08712	3.23227	1.91113	-1.32113	0.00622
lcl|NW_004457592.1_cds_XP_004345859.1_4304	2.29684	1.95782	1.85672	0.55445	1.03971	0.55445	2.03713	0.7162	-1.32092	0.00424
lcl|NW_004457486.1_cds_XP_004340525.1_7252	4.63819	4.5737	4.52216	2.83717	3.36036	3.57476	4.57802	3.25743	-1.32058	5e-05
lcl|NW_004457486.1_cds_XP_004340529.1_7256	5.53112	5.32684	5.35744	3.87602	4.57307	3.80599	5.40514	4.08503	-1.32011	0.00014
lcl|NW_004457442.1_cds_XP_004339228.1_8099	10.7323	10.7902	10.7244	9.03045	9.67384	9.58278	10.749	9.42902	-1.31995	0
lcl|NW_004457438.1_cds_XP_004338998.1_8750	7.66715	7.53663	7.61589	5.90136	6.43983	6.51957	7.60656	6.28692	-1.31964	2e-05
lcl|NW_004457654.1_cds_XP_004353209.1_2520	2.07962	2.90787	3.10804	1.75092	0.55445	1.83221	2.69851	1.37919	-1.31932	0.01334
lcl|NW_004457490.1_cds_XP_004340613.1_7170	2.29749	2.34794	1.53617	0.55445	0.55445	1.11486	2.06053	0.74125	-1.31928	0.01585
lcl|NW_004457532.1_cds_XP_004341309.1_6219	2.48568	1.95814	3.11429	0.55445	1.93376	1.11359	2.51937	1.2006	-1.31877	0.01714
lcl|NW_004457493.1_cds_XP_004340668.1_7122	8.33271	8.39074	8.60681	6.91046	7.35555	7.1128	8.44342	7.12627	-1.31715	0.0001
lcl|NW_004457434.1_cds_XP_004338781.1_8921	8.05481	8.13885	8.01691	6.4934	6.92425	6.84247	8.07019	6.75337	-1.31682	2e-05
lcl|NW_004457313.1_cds_XP_004334773.1_12790	3.28339	3.22057	2.53019	1.74774	1.0398	2.30683	3.01138	1.69812	-1.31326	0.00636
lcl|NW_004457431.1_cds_XP_004338675.1_9120	2.80299	2.34876	1.85805	0.55445	1.40287	1.11368	2.3366	1.02367	-1.31293	0.01336
lcl|NW_004457297.1_cds_XP_004334318.1_13376	5.46537	5.39042	5.52362	4.05133	4.38241	4.00704	5.4598	4.14693	-1.31287	5e-05
lcl|NW_004457442.1_cds_XP_004339366.1_8237	2.48593	1.95797	2.53079	0.55445	1.93315	0.55445	2.3249	1.01401	-1.31088	0.0062
lcl|NW_004457343.1_cds_XP_004335941.1_11686	5.39776	5.21254	5.32487	3.45399	4.20577	4.34366	5.31172	4.00114	-1.31058	0.0001
lcl|NW_004457252.1_cds_XP_004333049.1_14707	4.17281	4.24439	4.0998	1.75444	3.18019	3.66153	4.17234	2.86539	-1.30695	0.0001
lcl|NW_004457570.1_cds_XP_004342806.1_5355	2.8886	2.62035	2.30643	0.55445	1.69168	1.6539	2.60512	1.30001	-1.30512	0.00414
lcl|NW_004457313.1_cds_XP_004335079.1_13096	2.97658	2.83759	3.14401	1.74514	1.78363	1.51493	2.98606	1.68123	-1.30483	0.00088
lcl|NW_004457245.1_cds_XP_004332927.1_14850	4.80256	4.74651	4.81028	3.44737	3.51845	3.48616	4.78645	3.484	-1.30245	2e-05
lcl|NW_004457654.1_cds_XP_004353020.1_2331	3.93194	3.62433	2.84559	0.55445	3.27305	2.66729	3.46729	2.16493	-1.30236	0.00858
lcl|NW_004457554.1_cds_XP_004342127.1_5607	3.72044	3.62548	3.69552	0.55445	3.18646	3.39439	3.68048	2.37843	-1.30205	6e-05
lcl|NW_004457363.1_cds_XP_004336462.1_11369	2.86892	2.78173	2.85219	2.76733	1.27592	0.55445	2.83428	1.53257	-1.30171	9e-05
lcl|NW_004457307.1_cds_XP_004334537.1_13206	5.34846	5.68944	5.33029	4.05216	3.84683	4.56918	5.45606	4.15606	-1.30001	0.00046
lcl|NW_004457702.1_cds_XP_004356779.1_1151	6.67873	6.64296	6.73232	5.60575	5.26597	5.28685	6.68467	5.38619	-1.29848	2e-05
lcl|NW_004457363.1_cds_XP_004336447.1_11354	6.09013	6.49605	6.47253	4.70276	5.17452	5.28731	6.3529	5.05486	-1.29804	0.00043
lcl|NW_004457406.1_cds_XP_004338089.1_9749	3.99415	4.06758	4.09223	3.44447	2.15486	2.66239	4.05132	2.75391	-1.29741	5e-05
lcl|NW_004457636.1_cds_XP_004351273.1_3041	1.82426	2.05343	2.51944	0.55445	1.39764	0.55445	2.13238	0.83551	-1.29686	0.00907
lcl|NW_004457260.1_cds_XP_004333218.1_14582	4.67829	4.29118	3.84251	2.83991	3.27358	2.81716	4.27066	2.97688	-1.29378	0.00318
lcl|NW_004457490.1_cds_XP_004340592.1_7149	2.93932	3.62532	3.84631	1.74833	2.47974	2.30725	3.47032	2.17844	-1.29188	0.00613
lcl|NW_004457343.1_cds_XP_004336033.1_11778	7.534	7.35779	7.31318	5.76192	6.28416	6.28391	7.40166	6.11	-1.29166	8e-05
lcl|NW_004457313.1_cds_XP_004334791.1_12808	3.72044	4.20025	4.16841	2.39183	2.87612	2.95077	4.0297	2.73957	-1.29013	0.00147
lcl|NW_004457269.1_cds_XP_004333805.1_13952	8.50125	8.45523	8.57921	7.03845	7.41228	7.21662	8.5119	7.22245	-1.28945	2e-05
lcl|NW_004457324.1_cds_XP_004335563.1_12197	1.84893	2.39018	2.37142	0.55445	1.05257	1.13587	2.20351	0.91429	-1.28921	0.00642
lcl|NW_004457386.1_cds_XP_004337477.1_10265	5.8605	5.57713	5.78637	3.23823	5.09467	5.02628	5.74133	4.45306	-1.28827	0.00022
lcl|NW_004457262.1_cds_XP_004333309.1_14417	4.92586	4.9577	4.84734	3.17266	3.96138	3.73219	4.9103	3.62208	-1.28822	4e-05
lcl|NW_004457503.1_cds_XP_004340803.1_6986	4.67693	4.24706	4.43184	1.74725	4.01415	3.73275	4.45194	3.16472	-1.28723	0.00078
lcl|NW_004457363.1_cds_XP_004336403.1_11310	6.17785	6.11172	6.03366	4.98334	4.60942	4.87117	6.10774	4.82131	-1.28643	5e-05
lcl|NW_004457421.1_cds_XP_004338448.1_9324	5.19276	5.60033	5.16777	3.87681	4.29584	3.93644	5.32028	4.03636	-1.28392	0.00069
lcl|NW_004457518.1_cds_XP_004341092.1_6785	1.7715	1.63593	2.10539	0.55445	0.55445	0.55445	1.83761	0.55445	-1.28316	0.00571
lcl|NW_004457352.1_cds_XP_004336259.1_11503	5.44223	5.01288	5.0495	3.44611	4.64339	3.57232	5.1682	3.88727	-1.28093	0.00071
lcl|NW_004457498.1_cds_XP_004340704.1_7043	2.93857	2.78812	1.53973	0.55445	1.04037	1.82934	2.42214	1.14139	-1.28075	0.03191
lcl|NW_004457699.1_cds_XP_004355074.1_1250	6.38986	6.59662	6.1704	4.80724	5.44404	5.06732	6.38563	5.1062	-1.27943	0.00037
lcl|NW_004457586.1_cds_XP_004344837.1_4812	7.07042	7.2698	6.96313	6.48744	5.7313	5.24749	7.10112	5.82208	-1.27904	0.00016
lcl|NW_004457683.1_cds_XP_004354077.1_1368	6.00436	5.80261	5.80566	4.47872	4.85986	4.4377	5.87088	4.5921	-1.27878	0.00013
lcl|NW_004457567.1_cds_XP_004342496.1_5444	8.92766	8.65151	8.69506	7.32059	7.60286	7.51462	8.75807	7.47935	-1.27872	0.0001
lcl|NW_004457429.1_cds_XP_004338530.1_9234	4.27785	4.0496	3.84238	2.39591	3.27349	2.6669	4.05661	2.77877	-1.27784	0.00096
lcl|NW_004457702.1_cds_XP_004356830.1_1202	2.29649	1.95806	2.9887	0.55445	1.04012	1.82978	2.41442	1.14145	-1.27297	0.01542
lcl|NW_004457532.1_cds_XP_004341457.1_6367	5.8389	5.89461	5.88444	3.87341	5.05524	4.87062	5.87265	4.59976	-1.27289	1e-05
lcl|NW_004457700.1_cds_XP_004367801.1_1232	2.07881	1.95786	2.85039	0.55445	1.40229	1.11404	2.29569	1.02359	-1.27209	0.01451
lcl|NW_004457599.1_cds_XP_004347245.1_3885	4.05521	4.49911	4.28011	1.74723	3.78741	3.48637	4.27814	3.007	-1.27114	0.0009
lcl|NW_004457532.1_cds_XP_004341617.1_6526	4.99014	5.19008	5.4542	4.20719	3.96045	3.65543	5.21147	3.94102	-1.27045	0.00066
lcl|NW_004457518.1_cds_XP_004340966.1_6659	6.92447	6.52362	6.63557	4.99267	5.71204	5.57018	6.69455	5.42496	-1.26959	0.00032
lcl|NW_004457380.1_cds_XP_004337084.1_10514	5.05094	4.5374	4.81122	3.17231	3.8484	3.57251	4.79985	3.53108	-1.26878	0.00095
lcl|NW_004457410.1_cds_XP_004338175.1_9579	4.05458	4.49962	4.81262	3.171	3.444	2.94893	4.45561	3.18798	-1.26763	0.00243
lcl|NW_004457654.1_cds_XP_004353026.1_2337	4.17147	4.45892	4.87595	4.05725	2.98406	2.66695	4.50211	3.23609	-1.26603	0.00206
lcl|NW_004457262.1_cds_XP_004333300.1_14408	7.54034	7.54604	7.36032	6.08037	6.33473	6.23395	7.48223	6.21635	-1.26588	7e-05
lcl|NW_004457415.1_cds_XP_004338326.1_9430	2.17419	2.77316	3.19266	0.55445	1.82758	1.96231	2.71334	1.44811	-1.26523	0.01166
lcl|NW_004457654.1_cds_XP_004353061.1_2372	6.04608	6.0723	6.24835	5.3999	4.84096	4.33274	6.12224	4.85787	-1.26437	0.00011
lcl|NW_004457579.1_cds_XP_004343329.1_5264	2.31661	2.16546	1.53517	0.55445	0.55445	1.11527	2.00575	0.74139	-1.26436	0.01394
lcl|NW_004457568.1_cds_XP_004342545.1_5411	2.30059	1.95483	2.32521	0.55445	1.68315	0.55445	2.19355	0.93068	-1.26286	0.00296
lcl|NW_004457584.1_cds_XP_004344160.1_5165	6.61271	6.49686	6.48057	4.894	5.45407	5.45444	6.53005	5.2675	-1.26255	4e-05
lcl|NW_004457632.1_cds_XP_004367774.1_3092	3.28317	3.59469	3.61428	1.74709	2.87677	2.08775	3.49738	2.2372	-1.26018	0.00094
lcl|NW_004457343.1_cds_XP_004336100.1_11845	2.65769	2.345	1.84586	0.55445	1.39566	1.11814	2.28285	1.02275	-1.2601	0.01055
lcl|NW_004457415.1_cds_XP_004338278.1_9382	4.49381	4.1741	4.17063	1.74634	3.65999	3.6544	4.27951	3.02025	-1.25927	0.00063
lcl|NW_004457586.1_cds_XP_004344733.1_4708	6.34692	6.40641	6.38001	5.22448	5.32993	4.80311	6.37778	5.11917	-1.25861	1e-05
lcl|NW_004457242.1_cds_XP_004332793.1_14923	2.8143	2.90981	2.43057	0.55445	1.89198	1.93621	2.71823	1.46088	-1.25735	0.00289
lcl|NW_004457404.1_cds_XP_004337984.1_9776	4.8243	5.26025	4.98468	4.05014	3.51881	3.7322	5.02308	3.76705	-1.25602	0.00064
lcl|NW_004457608.1_cds_XP_004348340.1_3787	3.28901	2.90438	2.68446	0.55445	2.4677	2.09704	2.95928	1.7064	-1.25288	0.00354
lcl|NW_004457313.1_cds_XP_004335108.1_13125	6.70291	6.32133	6.3776	5.366	5.36979	4.90857	6.46728	5.21479	-1.25249	0.00034
lcl|NW_004457431.1_cds_XP_004338575.1_9020	4.1429	4.10875	3.87761	2.39467	2.9027	3.07694	4.04309	2.79144	-1.25165	0.00042
lcl|NW_004457431.1_cds_XP_004338613.1_9058	4.11516	3.99603	3.91254	2.39596	2.47745	3.39718	4.00791	2.75686	-1.25105	0.00022
lcl|NW_004457323.1_cds_XP_004335429.1_12334	3.17732	2.40507	3.43409	0.55445	2.62514	2.0878	3.00549	1.7558	-1.2497	0.01042
lcl|NW_004457323.1_cds_XP_004335342.1_12247	6.80257	6.92054	6.85749	5.42336	5.68633	5.72446	6.8602	5.61139	-1.24881	2e-05
lcl|NW_004457712.1_cds_XP_004368164.1_541	6.59518	6.57925	6.65265	5.01547	5.43005	5.63931	6.60903	5.36161	-1.24742	1e-05
lcl|NW_004457356.1_cds_XP_004336337.1_11465	5.63518	5.21363	5.54504	3.87775	4.34056	4.43642	5.46462	4.21824	-1.24637	0.00055
lcl|NW_004457538.1_cds_XP_004341773.1_6053	6.88116	6.9834	6.89017	5.42618	5.81069	5.78184	6.91824	5.6729	-1.24534	2e-05
lcl|NW_004457466.1_cds_XP_004340273.1_7579	9.69996	9.72947	9.64192	8.13975	8.65241	8.54578	9.69045	8.44598	-1.24447	1e-05
lcl|NW_004457269.1_cds_XP_004333766.1_13913	4.85886	4.71386	4.43321	3.6767	3.78829	2.81359	4.66864	3.42619	-1.24245	0.00072
lcl|NW_004457626.1_cds_XP_004349720.1_3133	3.30056	2.51029	2.68981	2.39142	0.55445	1.83018	2.83355	1.59201	-1.24154	0.00705
lcl|NW_004457442.1_cds_XP_004339774.1_8645	2.29709	1.71385	2.33732	0.55445	0.55445	1.51676	2.11609	0.87522	-1.24087	0.00894
lcl|NW_004457406.1_cds_XP_004338061.1_9721	1.82424	1.71234	1.84834	0.55445	0.55445	0.55445	1.79497	0.55445	-1.24053	0.00054
lcl|NW_004457445.1_cds_XP_004339854.1_7892	3.79333	3.22102	3.52856	1.74606	2.9888	2.08707	3.5143	2.27397	-1.24033	0.00221
lcl|NW_004457406.1_cds_XP_004338013.1_9673	2.08662	2.77957	2.32383	0.55445	1.39323	1.52165	2.39667	1.15644	-1.24023	0.00712
lcl|NW_004457702.1_cds_XP_004356572.1_944	1.82715	1.70942	1.84529	0.55445	0.55445	0.55445	1.79395	0.55445	-1.2395	0.00056
lcl|NW_004457372.1_cds_XP_004336734.1_10945	3.06284	1.95811	2.70075	0.55445	1.93366	1.51561	2.5739	1.33457	-1.23933	0.01559
lcl|NW_004457598.1_cds_XP_004347169.1_3982	2.2975	2.16582	2.84698	0.55445	1.9309	1.11487	2.43677	1.20007	-1.2367	0.00725
lcl|NW_004457329.1_cds_XP_004335626.1_12088	6.20477	6.0736	6.26833	4.4718	5.39505	4.97332	6.18223	4.94673	-1.23551	9e-05
lcl|NW_004457598.1_cds_XP_004347116.1_3929	9.9428	9.9965	9.97502	8.47575	8.90574	8.82641	9.97144	8.73597	-1.23547	0
lcl|NW_004457697.1_cds_XP_004355060.1_1272	2.29706	1.95766	2.69781	0.55445	2.13839	0.55445	2.31751	1.08243	-1.23508	0.00841
lcl|NW_004457376.1_cds_XP_004336959.1_10825	3.06261	2.78817	3.11509	0.55445	2.87796	1.82922	2.98862	1.75387	-1.23475	0.00115
lcl|NW_004457415.1_cds_XP_004338325.1_9429	5.61447	5.58482	5.19776	3.67684	4.53745	4.48067	5.46568	4.23165	-1.23403	0.0006
lcl|NW_004457338.1_cds_XP_004335761.1_12000	4.42233	4.68026	4.69593	3.17226	3.44314	3.48561	4.59951	3.36701	-1.2325	0.00037
lcl|NW_004457354.1_cds_XP_004336269.1_11490	2.08473	2.77626	2.83744	1.76753	1.67981	0.55445	2.56614	1.33393	-1.23221	0.00873
lcl|NW_004457592.1_cds_XP_004345956.1_4401	7.05571	7.05719	7.0392	5.65991	5.81047	5.98576	7.0507	5.81872	-1.23199	0
lcl|NW_004457654.1_cds_XP_004352726.1_2037	5.61754	5.8005	5.66279	3.88754	4.96695	4.53199	5.69361	4.46216	-1.23145	9e-05
lcl|NW_004457674.1_cds_XP_004353644.1_1642	1.82265	1.42005	2.11452	0.55445	0.55445	0.55445	1.78574	0.55445	-1.23129	0.01247
lcl|NW_004457584.1_cds_XP_004343974.1_4979	5.37213	5.28285	5.25311	4.04996	4.01492	4.15306	5.3027	4.07265	-1.23005	5e-05
lcl|NW_004457618.1_cds_XP_004367563.1_3355	7.50131	7.78695	7.58663	6.29894	6.1948	6.69494	7.62496	6.39623	-1.22873	0.00012
lcl|NW_004457532.1_cds_XP_004341596.1_6505	5.61525	5.70604	5.80703	4.47732	4.53523	4.43692	5.70944	4.48316	-1.22628	9e-05
lcl|NW_004457445.1_cds_XP_004339845.1_7883	6.13592	6.0474	6.0023	5.21993	4.94912	4.33819	6.06187	4.83575	-1.22613	4e-05
lcl|NW_004457592.1_cds_XP_004346016.1_4461	3.86476	4.04981	4.76773	2.83899	3.08788	3.07713	4.22743	3.00133	-1.2261	0.00422
lcl|NW_004457442.1_cds_XP_004339240.1_8111	4.17081	3.55267	4.22265	2.83759	2.47895	2.95196	3.98204	2.75617	-1.22588	0.00291
lcl|NW_004457538.1_cds_XP_004341807.1_6087	3.64252	3.55345	3.84915	0.55445	3.51901	3.29448	3.6817	2.45598	-1.22573	0.00057
lcl|NW_004457313.1_cds_XP_004334821.1_12838	8.58774	8.58291	8.54864	7.13824	7.39758	7.50645	8.5731	7.34742	-1.22567	0
lcl|NW_004457365.1_cds_XP_004336584.1_11199	5.65397	5.99374	5.40992	4.34383	4.06791	4.96983	5.68588	4.46052	-1.22535	0.00089
lcl|NW_004457631.1_cds_XP_004367740.1_3117	2.6541	3.12331	3.52277	2.3947	1.40114	1.83169	3.10006	1.87584	-1.22422	0.00649
lcl|NW_004457453.1_cds_XP_004340027.1_7852	4.99031	5.06535	4.98255	3.87778	4.29811	3.18973	5.01274	3.78854	-1.2242	3e-05
lcl|NW_004457345.1_cds_XP_004336143.1_11618	3.17659	3.82393	3.98858	1.745	2.62708	2.94851	3.66303	2.4402	-1.22283	0.00455
lcl|NW_004457611.1_cds_XP_004348468.1_3612	4.59633	4.57478	4.65699	3.67503	3.09263	3.39228	4.60936	3.38665	-1.22272	3e-05
lcl|NW_004457598.1_cds_XP_004347204.1_4017	5.4236	5.44832	5.50891	3.89146	4.33088	4.49053	5.46028	4.23762	-1.22266	2e-05
lcl|NW_004457352.1_cds_XP_004336261.1_11504	4.92589	5.36968	5.10996	4.20591	3.96128	3.5728	5.13518	3.91333	-1.22185	0.00063
lcl|NW_004457640.1_cds_XP_004351689.1_2922	4.28598	4.42466	4.23827	3.17665	3.08876	3.01838	4.3163	3.0946	-1.2217	0.00017
lcl|NW_004457313.1_cds_XP_004334924.1_12941	3.47652	3.21863	3.51774	2.39948	2.31501	1.8337	3.4043	2.18273	-1.22157	0.00075
lcl|NW_004457693.1_cds_XP_004355024.1_1306	1.82329	2.78608	1.8516	0.55445	1.68829	0.55445	2.15366	0.93239	-1.22126	0.0209
lcl|NW_004457323.1_cds_XP_004335417.1_12322	7.66263	7.67602	7.57982	6.45595	6.41831	6.38064	7.63949	6.4183	-1.22119	2e-05
lcl|NW_004457421.1_cds_XP_004338446.1_9322	4.79107	4.95576	4.60392	3.45599	3.65355	3.57797	4.78358	3.5625	-1.22108	0.00045
lcl|NW_004457538.1_cds_XP_004341873.1_6150	4.37528	4.49933	4.43304	2.83369	3.51897	3.29451	4.43588	3.21572	-1.22016	7e-05
lcl|NW_004457638.1_cds_XP_004351557.1_2994	6.84744	6.97617	6.6821	5.71424	5.33013	5.80095	6.83524	5.61511	-1.22013	0.00016
lcl|NW_004457380.1_cds_XP_004337005.1_10435	3.89298	2.53418	3.11705	1.74952	2.31833	1.81604	3.1814	1.9613	-1.22011	0.01496
lcl|NW_004457442.1_cds_XP_004339431.1_8302	6.98748	6.87563	6.89598	5.55062	5.69887	5.85471	6.9197	5.7014	-1.2183	2e-05
lcl|NW_004457313.1_cds_XP_004334847.1_12864	6.68503	6.74219	6.96539	5.55784	5.74223	5.4385	6.79754	5.57952	-1.21802	0.00016
lcl|NW_004457649.1_cds_XP_004352642.1_2631	2.74132	3.62226	3.04732	1.75865	1.68433	2.31484	3.13697	1.91927	-1.21769	0.00671
lcl|NW_004457323.1_cds_XP_004335456.1_12361	5.92227	5.79146	5.96337	4.05617	5.18589	4.78197	5.89237	4.67468	-1.21769	8e-05
lcl|NW_004457346.1_cds_XP_004336187.1_11600	4.9578	5.41159	5.11176	3.67549	4.5014	3.65375	5.16038	3.94355	-1.21683	0.00067
lcl|NW_004457654.1_cds_XP_004352919.1_2230	4.82382	4.98586	4.95358	3.44487	3.72661	3.94139	4.92109	3.70429	-1.2168	0.0001
lcl|NW_004457373.1_cds_XP_004336871.1_10910	5.71305	5.68941	5.75134	4.47645	4.73982	4.29013	5.71793	4.50213	-1.2158	1e-05
lcl|NW_004457442.1_cds_XP_004339545.1_8416	2.80256	2.34908	2.70238	0.55445	2.14114	1.515	2.618	1.40353	-1.21447	0.00275
lcl|NW_004457343.1_cds_XP_004335953.1_11698	2.65354	2.16628	3.69489	2.39236	1.93247	0.55445	2.83824	1.62642	-1.21182	0.02431
lcl|NW_004457307.1_cds_XP_004334548.1_13217	6.60525	6.66725	6.49249	5.07781	5.30399	5.75018	6.58833	5.37733	-1.21101	6e-05
lcl|NW_004457342.1_cds_XP_004335788.1_11883	4.37567	4.36608	5.12367	2.02823	3.86996	4.33447	4.62181	3.41089	-1.21092	0.00294
lcl|NW_004457712.1_cds_XP_004368194.1_571	1.89217	2.38996	2.52731	0.55445	1.75258	0.87068	2.26981	1.05924	-1.21058	0.00715
lcl|NW_004457366.1_cds_XP_004336598.1_11166	7.51838	7.70934	7.45956	6.36958	6.2934	6.39668	7.56243	6.35322	-1.2092	0.0001
lcl|NW_004457611.1_cds_XP_004348579.1_3723	1.2797	2.40334	2.33734	0.55445	0.55445	1.2847	2.00679	0.79786	-1.20893	0.03137
lcl|NW_004457700.1_cds_XP_004367798.1_1229	3.06375	3.47644	3.2253	0.55445	3.08878	2.49783	3.25516	2.04702	-1.20814	0.00136
lcl|NW_004457702.1_cds_XP_004356761.1_1133	9.57227	9.68603	9.57169	8.24588	8.37643	8.58763	9.61	8.40331	-1.20669	2e-05
lcl|NW_004457313.1_cds_XP_004335049.1_13066	3.7211	4.74572	4.42814	3.88044	2.31823	3.07664	4.29832	3.09177	-1.20655	0.00493
lcl|NW_004457654.1_cds_XP_004352725.1_2036	8.29478	8.27486	8.32756	6.9747	7.12109	7.18233	8.29907	7.09271	-1.20636	0
lcl|NW_004457702.1_cds_XP_004356576.1_948	2.29623	1.95825	2.70165	1.74584	1.04043	0.55445	2.31871	1.11357	-1.20514	0.00848
lcl|NW_004457671.1_cds_XP_004353535.1_1739	2.93961	2.78732	2.8485	0.55445	2.31857	2.08915	2.85848	1.65406	-1.20442	0.00024
lcl|NW_004457410.1_cds_XP_004338212.1_9616	2.80373	3.22023	2.84879	0.55445	2.87498	1.83109	2.95758	1.7535	-1.20408	0.00198
lcl|NW_004457702.1_cds_XP_004356760.1_1132	4.95832	4.90037	5.27933	3.17317	4.06598	4.28922	5.04601	3.84279	-1.20322	0.00055
lcl|NW_004457592.1_cds_XP_004345817.1_4262	4.17183	4.04917	3.60718	1.75198	3.51344	2.95418	3.94273	2.73987	-1.20286	0.00189
lcl|NW_004457431.1_cds_XP_004338576.1_9021	2.2402	2.00513	2.9526	0.55445	0.55445	2.48121	2.39931	1.1967	-1.20261	0.0138
lcl|NW_004457568.1_cds_XP_004342566.1_5432	2.93872	3.12424	3.69744	2.39016	1.9337	1.8296	3.25346	2.05116	-1.20231	0.00489
lcl|NW_004457356.1_cds_XP_004336330.1_11458	3.38135	4.05111	3.85022	2.38922	2.62642	2.66287	3.76089	2.5595	-1.20139	0.00277
lcl|NW_004457373.1_cds_XP_004336841.1_10880	2.94191	3.21776	3.83546	1.75594	2.13275	2.503	3.33171	2.13057	-1.20114	0.00623
lcl|NW_004457380.1_cds_XP_004337204.1_10634	5.08058	5.28291	5.52533	3.87514	4.5376	3.8755	5.29627	4.09608	-1.20019	0.00059
lcl|NW_004457442.1_cds_XP_004339103.1_7974	3.71964	3.12449	3.77669	0.55445	3.27889	3.18768	3.54028	2.34034	-1.19994	0.00345
lcl|NW_004457319.1_cds_XP_004335230.1_12555	4.22347	4.20104	4.11378	3.44443	3.18911	2.30496	4.17943	2.9795	-1.19993	6e-05
lcl|NW_004457518.1_cds_XP_004341151.1_6844	2.34921	2.66643	2.41446	0.55445	1.81586	1.46866	2.4767	1.27966	-1.19704	0.00152
lcl|NW_004457532.1_cds_XP_004341598.1_6507	4.60437	4.89416	4.46096	3.69816	3.17231	3.49825	4.65316	3.45624	-1.19692	0.00075
lcl|NW_004457538.1_cds_XP_004341867.1_6144	5.05226	5.28183	5.32713	3.45178	4.37972	4.23962	5.22041	4.02371	-1.1967	0.00027
lcl|NW_004457247.1_cds_XP_004332978.1_14771	2.80278	2.65604	2.11979	1.74599	1.69292	0.55445	2.52621	1.33112	-1.19508	0.00668
lcl|NW_004457406.1_cds_XP_004338005.1_9665	1.50909	1.95801	2.33953	0.55445	0.55445	1.11379	1.93555	0.7409	-1.19465	0.01503
lcl|NW_004457591.1_cds_XP_004345369.1_4492	3.56178	3.55257	2.848	3.17709	1.69062	1.5171	3.32078	2.12827	-1.19251	0.00503
lcl|NW_004457406.1_cds_XP_004338069.1_9729	2.80403	2.90812	2.84753	0.55445	1.9312	2.49832	2.85322	1.66132	-1.1919	0.00011
lcl|NW_004457640.1_cds_XP_004351658.1_2891	3.29332	3.99701	3.54436	1.74756	2.56719	2.95059	3.61157	2.42178	-1.18979	0.00323
lcl|NW_004457384.1_cds_XP_004337378.1_10295	10.9305	10.9944	10.986	9.56598	9.91916	9.85763	10.9703	9.78092	-1.18935	0
lcl|NW_004457342.1_cds_XP_004335870.1_11965	2.29751	1.95735	1.53611	0.55445	0.55445	1.11488	1.93032	0.74126	-1.18906	0.01277
lcl|NW_004457384.1_cds_XP_004337428.1_10345	2.3031	2.34274	2.5161	0.55445	1.92203	1.1185	2.38731	1.19832	-1.18899	0.00075
lcl|NW_004457442.1_cds_XP_004339576.1_8447	4.5988	4.80843	4.83913	3.18045	4.00932	3.49041	4.74879	3.56006	-1.18872	0.00025
lcl|NW_004457283.1_cds_XP_004334084.1_13664	4.51357	3.99627	4.94599	2.83885	3.65607	3.39643	4.48528	3.29712	-1.18816	0.00373
lcl|NW_004457716.1_cds_XP_004357698.1_164	4.05475	3.94182	4.05109	1.74599	3.7887	2.94931	4.01589	2.828	-1.18789	9e-05
lcl|NW_004457286.1_cds_XP_004334126.1_13634	4.8252	4.67945	4.52203	3.45052	3.44043	3.57484	4.67556	3.4886	-1.18696	0.00035
lcl|NW_004457611.1_cds_XP_004348563.1_3707	2.07947	2.16583	1.53617	0.55445	0.55445	1.11486	1.92716	0.74125	-1.18591	0.0103
lcl|NW_004457313.1_cds_XP_004334879.1_12896	4.51194	4.68044	4.88431	3.67572	3.36357	3.48509	4.69223	3.50813	-1.1841	0.00053
lcl|NW_004457380.1_cds_XP_004337281.1_10711	8.75546	8.84891	8.7473	7.57449	7.52832	7.70216	8.78389	7.60165	-1.18224	1e-05
lcl|NW_004457442.1_cds_XP_004339799.1_8670	10.2937	10.309	10.2996	9.02859	9.16229	9.17145	10.3008	9.12078	-1.18003	0
lcl|NW_004457453.1_cds_XP_004339985.1_7810	5.63089	5.63483	5.35454	4.08448	4.62345	4.37238	5.54009	4.3601	-1.17999	0.00028
lcl|NW_004457702.1_cds_XP_004356827.1_1199	4.85891	4.53736	4.73517	3.44663	3.65982	3.48575	4.71048	3.53073	-1.17975	0.00039
lcl|NW_004457526.1_cds_XP_004341214.1_6617	5.19375	5.47135	5.67392	4.34681	4.16383	4.28922	5.44634	4.26662	-1.17972	0.00065
lcl|NW_004457638.1_cds_XP_004351576.1_3013	3.47549	3.82222	3.84229	1.75103	3.18328	2.66695	3.71333	2.53375	-1.17958	0.00103
lcl|NW_004457518.1_cds_XP_004341094.1_6787	6.27144	6.31108	6.12324	5.06945	5.12752	4.9719	6.23525	5.05629	-1.17896	8e-05
lcl|NW_004457538.1_cds_XP_004341831.1_6111	4.53486	5.05188	4.96401	3.32026	3.75424	3.94494	4.85025	3.67315	-1.1771	0.00108
lcl|NW_004457538.1_cds_XP_004341834.1_6114	4.53486	5.05188	4.96401	3.32026	3.75424	3.94494	4.85025	3.67315	-1.1771	0.00108
lcl|NW_004457380.1_cds_XP_004337048.1_10478	3.79882	4.70883	4.82751	3.69824	2.61253	3.49829	4.44505	3.26969	-1.17536	0.0053
lcl|NW_004457618.1_cds_XP_004367703.1_3495	4.46875	5.09098	4.87994	3.44971	3.58905	3.87747	4.81322	3.63874	-1.17448	0.00144
lcl|NW_004457313.1_cds_XP_004334768.1_12785	1.50949	2.78735	2.33709	0.55445	1.03935	1.51685	2.21131	1.03688	-1.17443	0.02746
lcl|NW_004457293.1_cds_XP_004334261.1_13508	5.02485	5.21071	5.36737	4.06579	4.00408	4.01573	5.20098	4.02853	-1.17245	0.00036
lcl|NW_004457340.1_cds_XP_004335767.1_11989	2.29671	1.95791	2.11806	1.74756	0.55445	0.55445	2.12423	0.95215	-1.17208	0.00212
lcl|NW_004457654.1_cds_XP_004352836.1_2147	3.06367	2.78736	2.1164	0.55445	1.40164	2.49766	2.65581	1.48458	-1.17123	0.01103
lcl|NW_004457346.1_cds_XP_004336159.1_11572	3.37106	2.59699	3.7346	0.55445	2.61844	3.02008	3.23422	2.06432	-1.1699	0.01059
lcl|NW_004457321.1_cds_XP_004335280.1_12492	2.19183	3.07031	2.69047	1.75475	2.13388	0.55445	2.65087	1.48103	-1.16984	0.00908
lcl|NW_004457321.1_cds_XP_004335272.1_12484	2.20812	2.34884	2.98926	0.55445	1.40304	2.08727	2.5154	1.34825	-1.16715	0.00901
lcl|NW_004457268.1_cds_XP_004333526.1_14022	3.99494	4.41924	3.91492	3.17681	2.9856	2.6657	4.1097	2.9427	-1.167	0.00145
lcl|NW_004457391.1_cds_XP_004337748.1_10098	4.63708	5.11708	4.91863	3.87465	3.90652	3.39288	4.89093	3.72468	-1.16625	0.00081
lcl|NW_004457554.1_cds_XP_004342275.1_5755	5.80418	5.9233	5.69516	4.34572	5.05404	4.52477	5.80755	4.64151	-1.16604	0.00013
lcl|NW_004457586.1_cds_XP_004344653.1_4628	5.1664	4.90032	5.01625	4.20662	3.72475	3.65512	5.02766	3.86216	-1.16549	0.00023
lcl|NW_004457313.1_cds_XP_004334687.1_12704	4.2242	4.64563	4.81015	3.44749	3.44242	3.29502	4.55999	3.39498	-1.16502	0.00146
lcl|NW_004457707.1_cds_XP_004356994.1_787	3.17683	2.65611	3.33694	0.55445	2.62644	2.49517	3.05663	1.89202	-1.16461	0.00449
lcl|NW_004457262.1_cds_XP_004333339.1_14447	2.07831	2.65608	2.11992	0.55445	1.69299	1.11342	2.28477	1.12029	-1.16448	0.00657
lcl|NW_004457671.1_cds_XP_004353537.1_1741	2.08036	2.907	1.85145	1.75357	1.03791	0.55445	2.2796	1.11531	-1.16429	0.01921
lcl|NW_004457323.1_cds_XP_004335510.1_12415	4.47403	4.30639	4.10118	2.59308	3.52144	3.27864	4.29387	3.13105	-1.16282	0.00063
lcl|NW_004457676.1_cds_XP_004353764.1_1518	3.3817	3.88372	3.43464	0.55445	3.36253	3.29477	3.56669	2.40392	-1.16277	0.00199
lcl|NW_004457442.1_cds_XP_004339773.1_8644	4.52812	4.69	4.51661	3.17059	3.41934	3.65689	4.57824	3.41561	-1.16264	0.00015
lcl|NW_004457554.1_cds_XP_004342124.1_5604	5.57379	5.14148	5.54551	3.87728	4.20964	4.69057	5.42026	4.25916	-1.1611	0.00066
lcl|NW_004457689.1_cds_XP_004354817.1_1333	4.3304	4.41667	4.72014	3.18694	3.71519	3.08246	4.48907	3.3282	-1.16088	0.00069
lcl|NW_004457445.1_cds_XP_004339850.1_7888	6.62261	6.73665	6.64616	5.29018	5.67016	5.5639	6.66847	5.50808	-1.1604	3e-05
lcl|NW_004457329.1_cds_XP_004335677.1_12139	7.28341	7.28655	7.33029	5.90741	6.20425	6.3108	7.30008	6.14082	-1.15927	0
lcl|NW_004457442.1_cds_XP_004339163.1_8034	4.71505	4.87098	5.30629	3.17272	4.29952	3.94258	4.96411	3.80494	-1.15917	0.00127
lcl|NW_004457554.1_cds_XP_004342164.1_5644	3.16892	2.34799	3.10914	0.55445	2.02376	2.57344	2.87535	1.71722	-1.15813	0.00834
lcl|NW_004457415.1_cds_XP_004338337.1_9441	2.30036	2.5069	1.53056	1.75775	0.55445	0.55445	2.11261	0.95555	-1.15706	0.01921
lcl|NW_004457313.1_cds_XP_004335006.1_13023	7.06049	7.2668	7.26584	6.21704	5.9843	5.92184	7.19771	6.04106	-1.15665	9e-05
lcl|NW_004457710.1_cds_XP_004357177.1_744	4.46846	4.7784	4.43107	3.17433	3.09027	3.94355	4.55931	3.40272	-1.15659	0.00058
lcl|NW_004457511.1_cds_XP_004340870.1_6949	4.89319	5.01243	4.91603	3.44839	3.96029	3.94347	4.94055	3.78405	-1.1565	5e-05
lcl|NW_004457396.1_cds_XP_004337871.1_9847	2.29708	1.71385	2.52875	0.55445	1.40173	1.11439	2.1799	1.02352	-1.15637	0.01214
lcl|NW_004457422.1_cds_XP_004338465.1_9312	4.42258	4.49917	4.16959	3.17324	2.87683	3.57307	4.36378	3.20771	-1.15607	0.00052
lcl|NW_004457313.1_cds_XP_004335116.1_13133	5.55194	5.87978	5.45739	4.47242	4.4245	4.52404	5.6297	4.47365	-1.15605	0.00052
lcl|NW_004457592.1_cds_XP_004345895.1_4340	6.09371	6.1362	5.93258	4.70195	5.05273	4.9397	6.05416	4.89812	-1.15604	0.0001
lcl|NW_004457260.1_cds_XP_004333183.1_14547	2.48614	2.78763	2.98707	1.74797	1.93263	1.11409	2.75362	1.59823	-1.15539	0.00278
lcl|NW_004457586.1_cds_XP_004344562.1_4537	7.97013	8.01292	7.95152	6.63678	6.9657	6.86834	7.97819	6.82361	-1.15458	1e-05
lcl|NW_004457586.1_cds_XP_004344880.1_4855	4.37784	3.87476	3.0025	0.55445	3.34543	3.89204	3.7517	2.59731	-1.1544	0.01127
lcl|NW_004457372.1_cds_XP_004336815.1_11026	7.21269	7.40344	7.27272	6.16233	6.06837	6.19532	7.29628	6.142	-1.15428	6e-05
lcl|NW_004457323.1_cds_XP_004335505.1_12410	3.81376	3.57838	3.87825	1.92582	3.39201	2.49039	3.7568	2.60274	-1.15406	0.00059
lcl|NW_004457268.1_cds_XP_004333706.1_14202	2.29727	2.183	3.10083	0.55445	1.55068	2.01434	2.52703	1.37316	-1.15388	0.01281
lcl|NW_004457640.1_cds_XP_004351687.1_2920	4.37661	4.60949	4.72956	3.68251	3.27438	3.29757	4.57189	3.41815	-1.15373	0.00051
lcl|NW_004457582.1_cds_XP_004343635.1_5233	5.59439	5.32669	5.27868	3.67827	4.53645	4.52577	5.39992	4.24683	-1.15309	0.00033
lcl|NW_004457384.1_cds_XP_004337413.1_10330	6.83061	7.13917	7.059	5.76765	5.89586	5.90649	7.0096	5.85667	-1.15293	0.00017
lcl|NW_004457441.1_cds_XP_004339054.1_8717	6.33361	6.41748	6.26795	4.69843	5.45409	5.40796	6.33968	5.18683	-1.15285	5e-05
lcl|NW_004457313.1_cds_XP_004334695.1_12712	4.27645	4.33608	4.6123	2.83465	3.36215	3.57319	4.40828	3.25666	-1.15161	0.00055
lcl|NW_004457245.1_cds_XP_004332932.1_14855	4.23396	4.2588	4.17135	2.38939	3.25135	3.57085	4.22137	3.07053	-1.15084	4e-05
lcl|NW_004457431.1_cds_XP_004338647.1_9092	4.99047	4.89995	4.69276	4.05294	3.78621	3.29612	4.86106	3.71176	-1.1493	0.00033
lcl|NW_004457313.1_cds_XP_004335133.1_13150	2.93904	2.78776	3.43363	1.74748	2.13943	1.8302	3.05348	1.9057	-1.14777	0.00405
lcl|NW_004457391.1_cds_XP_004337779.1_10129	4.82394	4.1686	4.06065	3.44536	2.8718	3.29383	4.35106	3.20367	-1.1474	0.00299
lcl|NW_004457516.1_cds_XP_004340934.1_6876	5.16575	5.09191	4.91955	3.67522	3.72653	4.33822	5.05907	3.91332	-1.14575	0.00021
lcl|NW_004457458.1_cds_XP_004340041.1_7725	5.02119	5.01238	5.1956	3.17442	4.67513	3.94361	5.07639	3.93106	-1.14534	0.00014
lcl|NW_004457381.1_cds_XP_004337351.1_10407	1.50701	2.12103	2.26392	0.55445	0.55445	1.34953	1.96398	0.81948	-1.14451	0.01369
lcl|NW_004457396.1_cds_XP_004337913.1_9889	5.46632	5.63726	5.68941	4.35156	4.5698	4.43819	5.59766	4.45318	-1.14448	0.00014
lcl|NW_004457417.1_cds_XP_004338417.1_9353	1.82285	1.41986	1.85322	0.55445	0.55445	0.55445	1.69864	0.55445	-1.1442	0.00669
lcl|NW_004457288.1_cds_XP_004334133.1_13574	7.38939	7.10108	7.0407	5.95829	6.02954	6.11097	7.17706	6.03293	-1.14413	0.00022
lcl|NW_004457598.1_cds_XP_004347212.1_4025	6.64305	6.53541	6.74647	5.54458	5.5757	5.37241	6.64164	5.49756	-1.14408	8e-05
lcl|NW_004457313.1_cds_XP_004335136.1_13153	1.53628	2.53297	2.72103	0.55445	1.69067	1.11459	2.26342	1.1199	-1.14352	0.02538
lcl|NW_004457252.1_cds_XP_004333055.1_14713	4.8923	5.39104	5.01919	3.67504	3.96277	4.23543	5.10084	3.95775	-1.1431	0.00086
lcl|NW_004457702.1_cds_XP_004356541.1_913	1.51189	1.95533	2.10651	0.55445	1.03618	0.55445	1.85791	0.71502	-1.14289	0.0091
lcl|NW_004457611.1_cds_XP_004348537.1_3681	3.56145	3.12366	3.22617	3.17571	2.75502	0.55445	3.30376	2.16172	-1.14204	0.0016
lcl|NW_004457538.1_cds_XP_004341876.1_6153	5.85614	5.65608	5.59317	4.69814	4.64444	4.33802	5.7018	4.5602	-1.1416	0.00019
lcl|NW_004457618.1_cds_XP_004367596.1_3388	7.06229	6.8162	7.05073	5.76001	6.06213	5.68567	6.97641	5.83594	-1.14047	0.00013
lcl|NW_004457568.1_cds_XP_004342502.1_5368	3.38149	3.55606	4.1153	3.17194	2.63136	1.82941	3.68428	2.54424	-1.14005	0.00359
lcl|NW_004457268.1_cds_XP_004333682.1_14178	4.67756	4.24657	4.65131	2.83713	3.44055	3.87784	4.52515	3.38517	-1.13997	0.00095
lcl|NW_004457406.1_cds_XP_004338046.1_9706	5.95632	5.90856	6.15278	5.22314	4.57263	4.80236	6.00589	4.86604	-1.13985	0.00015
lcl|NW_004457307.1_cds_XP_004334533.1_13202	3.94935	4.25724	3.98311	2.51215	2.7086	3.55028	4.06323	2.92368	-1.13956	0.00058
lcl|NW_004457707.1_cds_XP_004356992.1_785	2.9408	3.93974	3.22049	1.75282	2.62015	2.31036	3.36701	2.22778	-1.13924	0.00772
lcl|NW_004457722.1_cds_XP_004358053.1_124	6.90157	7.16587	6.99131	5.4386	6.0604	6.14221	7.01958	5.8804	-1.13918	0.00012
lcl|NW_004457323.1_cds_XP_004335472.1_12377	6.20445	6.5504	6.02044	5.35053	5.06639	4.94199	6.25843	5.11964	-1.13879	0.00062
lcl|NW_004457518.1_cds_XP_004341089.1_6782	2.65412	3.69377	3.22421	1.75007	2.31788	2.0897	3.1907	2.05255	-1.13815	0.00876
lcl|NW_004457380.1_cds_XP_004337169.1_10599	4.51234	5.14173	5.04841	3.44715	3.65947	4.18263	4.90083	3.76308	-1.13774	0.0016
lcl|NW_004457265.1_cds_XP_004333476.1_14300	5.73494	5.76121	5.90652	4.90778	4.50752	4.57621	5.80089	4.66383	-1.13706	8e-05
lcl|NW_004457702.1_cds_XP_004356840.1_1212	1.82189	1.71409	1.5385	0.55445	0.55445	0.55445	1.69149	0.55445	-1.13705	0.00238
lcl|NW_004457442.1_cds_XP_004339631.1_8502	4.27644	4.68002	4.38319	2.83461	3.36218	3.73264	4.44655	3.30981	-1.13674	0.00074
lcl|NW_004457518.1_cds_XP_004341139.1_6832	3.86412	2.34837	3.5251	0.55445	3.27601	2.49719	3.24586	2.10921	-1.13665	0.01944
lcl|NW_004457402.1_cds_XP_004337973.1_9785	4.79031	4.57319	4.42655	3.45302	3.4388	3.48936	4.59668	3.46039	-1.13629	0.00053
lcl|NW_004457364.1_cds_XP_004336507.1_11249	2.29679	1.71404	1.53824	0.55445	1.03977	0.55445	1.84969	0.71622	-1.13347	0.01501
lcl|NW_004457265.1_cds_XP_004333475.1_14299	10.142	10.2318	10.1531	8.8229	9.15389	9.15082	10.1756	9.04254	-1.13307	1e-05
lcl|NW_004457538.1_cds_XP_004341697.1_5977	3.13097	2.95582	3.63201	2.39103	2.72463	1.2063	3.2396	2.10732	-1.13228	0.00389
lcl|NW_004457712.1_cds_XP_004367954.1_331	2.29791	2.90753	1.53503	1.75179	1.03847	0.55445	2.24682	1.1149	-1.13192	0.02983
lcl|NW_004457377.1_cds_XP_004336976.1_10793	7.36549	7.77282	7.50542	6.06827	6.61806	6.56366	7.54791	6.41666	-1.13125	0.00025
lcl|NW_004457498.1_cds_XP_004340749.1_7088	8.25679	8.41392	8.24232	7.081	7.27016	7.16967	8.30434	7.17361	-1.13074	4e-05
lcl|NW_004457323.1_cds_XP_004335399.1_12304	2.29637	2.65596	2.70101	1.74634	1.40305	1.11357	2.55111	1.42099	-1.13012	0.00251
lcl|NW_004457391.1_cds_XP_004337781.1_10131	3.9404	3.3089	2.88534	2.11675	3.11325	1.51564	3.37821	2.24855	-1.12966	0.00813
lcl|NW_004457268.1_cds_XP_004333660.1_14156	5.82238	6.12371	6.09268	4.98645	4.86171	4.80272	6.01292	4.88363	-1.12929	0.00025
lcl|NW_004457619.1_cds_XP_004349565.1_3284	5.6459	5.92377	5.18861	4.13276	4.76006	4.47989	5.58609	4.45757	-1.12852	0.00147
lcl|NW_004457486.1_cds_XP_004340546.1_7271	2.65352	3.55299	2.69872	2.39226	1.03967	2.08842	2.96841	1.84012	-1.12829	0.00958
lcl|NW_004457415.1_cds_XP_004338353.1_9457	7.36995	7.28665	7.38765	6.36904	6.05962	6.23255	7.34808	6.2204	-1.12768	2e-05
lcl|NW_004457466.1_cds_XP_004340286.1_7592	4.32672	3.55334	4.84701	1.74683	3.36248	4.23683	4.24236	3.11538	-1.12698	0.00776
lcl|NW_004457313.1_cds_XP_004334921.1_12938	6.81317	7.13286	6.82311	5.76827	5.69773	5.9235	6.92305	5.7965	-1.12655	0.00023
lcl|NW_004457402.1_cds_XP_004337974.1_9786	5.75095	5.34768	5.76841	4.90042	4.45948	4.12846	5.62235	4.49612	-1.12623	0.0006
lcl|NW_004457406.1_cds_XP_004338004.1_9664	2.05142	1.61169	2.10467	0.55445	0.55445	1.28194	1.92259	0.79695	-1.12565	0.00654
lcl|NW_004457435.1_cds_XP_004338884.1_8837	7.25068	7.21246	7.18316	6.11616	6.12281	6.03163	7.21543	6.0902	-1.12524	1e-05
lcl|NW_004457584.1_cds_XP_004344196.1_5201	3.06501	3.82156	2.98045	0.55445	3.27148	2.66839	3.28901	2.16477	-1.12423	0.00654
lcl|NW_004457586.1_cds_XP_004344788.1_4763	4.42373	4.74558	4.10608	3.17786	3.6561	3.07704	4.42513	3.30366	-1.12147	0.00174
lcl|NW_004457415.1_cds_XP_004338336.1_9440	2.65762	1.95533	2.10651	0.55445	1.68489	1.11735	2.23982	1.11889	-1.12093	0.00896
lcl|NW_004457293.1_cds_XP_004334255.1_13502	6.9396	6.82646	6.84505	5.90746	5.60807	5.73326	6.87037	5.7496	-1.12077	3e-05
lcl|NW_004457654.1_cds_XP_004352741.1_2052	3.17744	3.02035	3.69586	2.39152	2.62481	1.51609	3.29789	2.17748	-1.12041	0.00381
lcl|NW_004457592.1_cds_XP_004345881.1_4326	4.93483	4.52916	4.41335	3.46839	3.64297	3.40637	4.62578	3.50591	-1.11987	0.00117
lcl|NW_004457368.1_cds_XP_004336648.1_11105	5.90494	5.94447	6.20943	4.32418	5.23346	5.14437	6.01961	4.90067	-1.11894	0.00025
lcl|NW_004457518.1_cds_XP_004340967.1_6660	4.55763	4.71176	4.32346	3.68744	3.35615	3.194	4.53095	3.41253	-1.11842	0.00062
lcl|NW_004457270.1_cds_XP_004333919.1_13891	3.29807	3.2856	2.98029	1.7531	2.01256	2.44467	3.18798	2.07011	-1.11787	0.00106
lcl|NW_004457586.1_cds_XP_004344938.1_4913	6.92209	7.10285	6.94428	5.9919	5.90038	5.72454	6.98974	5.87227	-1.11746	7e-05
lcl|NW_004457422.1_cds_XP_004338463.1_9310	6.43095	6.41587	6.4837	4.90269	5.48648	5.59045	6.44351	5.32654	-1.11697	1e-05
lcl|NW_004457313.1_cds_XP_004334718.1_12735	2.48565	2.16669	2.70106	0.55445	1.93383	1.51549	2.45113	1.33459	-1.11654	0.00399
lcl|NW_004457445.1_cds_XP_004339839.1_7877	3.64342	3.22023	2.98568	0.55445	2.75472	3.19059	3.28311	2.16659	-1.11652	0.00342
lcl|NW_004457654.1_cds_XP_004352738.1_2049	3.79347	3.99733	3.69746	1.74646	3.44303	2.9497	3.82942	2.71307	-1.11635	0.00053
lcl|NW_004457532.1_cds_XP_004341300.1_6210	8.64889	8.45215	8.65564	7.52512	7.60371	7.28244	8.58556	7.47042	-1.11514	6e-05
lcl|NW_004457462.1_cds_XP_004340055.1_7708	3.07241	2.64529	3.09818	1.76394	1.39294	2.31605	2.93863	1.82431	-1.11432	0.00249
lcl|NW_004457498.1_cds_XP_004340690.1_7029	1.92896	1.70187	2.84335	0.55445	1.31789	1.25953	2.15806	1.04396	-1.1141	0.02515
lcl|NW_004457323.1_cds_XP_004335506.1_12411	2.29719	2.7249	2.84843	2.2497	1.16471	1.11451	2.62351	1.50964	-1.11386	0.00403
lcl|NW_004457490.1_cds_XP_004340581.1_7138	3.93077	4.15191	4.10889	2.83621	3.51715	2.49707	4.06385	2.95014	-1.11371	0.00028
lcl|NW_004457380.1_cds_XP_004337042.1_10472	1.92182	2.47275	2.63761	0.71274	1.14715	1.83232	2.34406	1.23074	-1.11333	0.00842
lcl|NW_004457265.1_cds_XP_004333480.1_14304	4.30315	3.29336	3.8791	1.74735	3.44213	2.95042	3.82521	2.7133	-1.1119	0.00581
lcl|NW_004457554.1_cds_XP_004342344.1_5824	4.98996	5.09142	5.19685	3.87628	4.06592	4.00672	5.09275	3.98297	-1.10977	0.00014
lcl|NW_004457712.1_cds_XP_004367826.1_203	3.28713	2.50764	1.53076	0.55445	1.92572	1.52088	2.44184	1.33368	-1.10816	0.04067
lcl|NW_004457313.1_cds_XP_004334978.1_12995	7.12802	6.93471	6.88326	5.60274	5.8856	6.13472	6.982	5.87435	-1.10765	0.00011
lcl|NW_004457654.1_cds_XP_004352749.1_2060	3.86292	3.99772	3.92145	3.17038	2.627	2.66238	3.92736	2.81992	-1.10745	0.0001
lcl|NW_004457343.1_cds_XP_004335942.1_11687	7.39905	7.5044	7.19144	6.19134	6.22922	6.35864	7.36496	6.25973	-1.10523	0.00016
lcl|NW_004457256.1_cds_XP_004333101.1_14662	2.08512	1.95095	2.51379	0.55445	2.12653	0.55445	2.18329	1.07848	-1.10481	0.00599
lcl|NW_004457592.1_cds_XP_004346009.1_4454	4.95817	4.74664	4.5702	3.67702	3.27784	4.00631	4.75834	3.65372	-1.10461	0.00056
lcl|NW_004457442.1_cds_XP_004339488.1_8359	6.32372	6.60619	6.3491	5.91491	5.28318	4.77012	6.42634	5.32274	-1.1036	0.0002
lcl|NW_004457259.1_cds_XP_004333120.1_14640	4.40791	4.43819	4.84769	3.00414	3.97598	3.4044	4.5646	3.46151	-1.10309	0.00096
lcl|NW_004457380.1_cds_XP_004337292.1_10722	6.79373	7.10913	6.99379	5.42373	6.22925	5.93588	6.96555	5.86295	-1.10259	0.00017
lcl|NW_004457702.1_cds_XP_004356667.1_1039	1.82197	2.65559	1.53821	0.55445	1.03975	1.11406	2.00525	0.90275	-1.1025	0.02684
lcl|NW_004457638.1_cds_XP_004351508.1_2945	3.44822	1.69081	2.33838	2.39212	1.22878	0.55445	2.49247	1.39178	-1.10069	0.03987
lcl|NW_004457654.1_cds_XP_004352761.1_2072	4.99436	5.00928	4.90129	3.6937	3.89438	4.01594	4.96831	3.868	-1.10031	5e-05
lcl|NW_004457442.1_cds_XP_004339324.1_8195	5.37227	5.52913	5.35737	3.44726	4.70891	4.80201	5.41959	4.31939	-1.1002	0.0001
lcl|NW_004457442.1_cds_XP_004339312.1_8183	4.27634	4.57432	3.69687	3.44718	2.98803	2.81398	4.18251	3.08306	-1.09945	0.00377
lcl|NW_004457442.1_cds_XP_004339303.1_8174	4.75192	4.64614	4.8493	3.67516	3.78933	3.48477	4.74912	3.64975	-1.09937	0.00015
lcl|NW_004457702.1_cds_XP_004356805.1_1177	6.82105	6.87607	6.99083	5.99525	5.63372	5.76384	6.89598	5.7976	-1.09838	5e-05
lcl|NW_004457260.1_cds_XP_004333219.1_14583	3.06329	2.65558	2.69899	0.55445	2.48011	2.08828	2.80595	1.70761	-1.09834	0.00212
lcl|NW_004457697.1_cds_XP_004355048.1_1260	4.75442	4.60878	4.90924	4.21451	3.27255	3.49051	4.75748	3.65919	-1.09829	0.00033
lcl|NW_004457338.1_cds_XP_004335760.1_11999	6.04955	6.03337	5.98191	4.80374	5.02649	4.9401	6.02161	4.92344	-1.09816	1e-05
lcl|NW_004457654.1_cds_XP_004352905.1_2216	6.8971	6.75294	7.09713	5.54399	6.14856	5.76143	6.91572	5.81799	-1.09773	0.00021
lcl|NW_004457638.1_cds_XP_004351546.1_2983	5.51077	5.7055	5.85862	4.48022	4.53332	4.76873	5.69163	4.59409	-1.09754	0.00031
lcl|NW_004457356.1_cds_XP_004336311.1_11439	1.51002	1.95698	2.33397	0.55445	1.40026	0.55445	1.93366	0.83638	-1.09728	0.01483
lcl|NW_004457477.1_cds_XP_004340437.1_7364	6.27081	6.52543	6.61324	5.29168	5.39439	5.43173	6.46983	5.3726	-1.09723	0.00025
lcl|NW_004457712.1_cds_XP_004368134.1_511	7.26867	7.41141	7.37125	6.01225	6.52022	6.22917	7.35044	6.25388	-1.09656	3e-05
lcl|NW_004457654.1_cds_XP_004352914.1_2225	9.09053	8.95209	9.08097	7.96646	8.05359	7.81466	9.04119	7.9449	-1.09629	2e-05
lcl|NW_004457712.1_cds_XP_004368057.1_434	2.93874	3.22089	3.22917	1.74654	1.69257	2.66349	3.1296	2.0342	-1.0954	0.00093
lcl|NW_004457373.1_cds_XP_004336883.1_10922	5.46498	5.39072	5.40797	3.6767	4.57362	4.72771	5.42122	4.32601	-1.09521	2e-05
lcl|NW_004457250.1_cds_XP_004333021.1_14741	2.35825	3.18779	2.55175	0.55445	1.93307	2.32476	2.69926	1.60409	-1.09517	0.00851
lcl|NW_004457532.1_cds_XP_004341600.1_6509	9.35815	9.26707	9.46258	8.02025	8.40363	8.37879	9.3626	8.26756	-1.09504	4e-05
lcl|NW_004457586.1_cds_XP_004344929.1_4904	3.72339	3.93833	3.76207	2.84673	2.97947	2.31269	3.80793	2.71296	-1.09497	0.0003
lcl|NW_004457373.1_cds_XP_004336836.1_10875	2.08641	2.77905	1.52856	0.55445	1.03372	1.52239	2.13134	1.03685	-1.09449	0.02761
lcl|NW_004457384.1_cds_XP_004337414.1_10331	5.13863	5.67254	5.10858	3.44828	4.8023	4.38894	5.30658	4.21317	-1.09341	0.00119
lcl|NW_004457442.1_cds_XP_004339735.1_8606	5.67565	5.50902	5.62693	4.70709	4.63857	4.18604	5.60387	4.51057	-1.0933	8e-05
lcl|NW_004457442.1_cds_XP_004339741.1_8612	5.63451	5.51035	5.33301	4.04943	4.50073	4.64979	5.49262	4.39999	-1.09264	0.00025
lcl|NW_004457707.1_cds_XP_004356983.1_776	5.32297	5.0398	5.28154	3.67549	4.25694	4.43423	5.21477	4.12222	-1.09255	0.00029
lcl|NW_004457657.1_cds_XP_004353266.1_1977	3.15936	2.32072	1.3816	0.55445	1.65444	1.37546	2.28723	1.19478	-1.09245	0.04688
lcl|NW_004457641.1_cds_XP_004352069.1_2786	3.47357	4.10285	4.05187	3.17095	2.87828	2.30524	3.8761	2.78482	-1.09127	0.0027
lcl|NW_004457363.1_cds_XP_004336453.1_11360	6.01884	6.07305	6.07862	4.89656	5.00135	5.00314	6.05683	4.96702	-1.08982	1e-05
lcl|NW_004457442.1_cds_XP_004339497.1_8368	5.71259	6.02036	5.75327	4.59205	4.8627	4.76546	5.82874	4.74007	-1.08867	0.00027
lcl|NW_004457654.1_cds_XP_004352830.1_2141	2.29683	2.34847	3.22712	1.748	0.55445	2.30701	2.62414	1.53649	-1.08765	0.01298
lcl|NW_004457442.1_cds_XP_004339536.1_8407	5.22131	5.14116	5.27654	4.0535	4.25359	4.06937	5.21301	4.12549	-1.08752	6e-05
lcl|NW_004457343.1_cds_XP_004335943.1_11688	4.05977	4.74284	4.31727	2.84895	3.26668	3.74185	4.37329	3.28583	-1.08746	0.00207
lcl|NW_004457643.1_cds_XP_004352448.1_2658	6.33718	6.22937	6.25393	5.37388	5.14426	5.04095	6.27349	5.18636	-1.08713	3e-05
lcl|NW_004457247.1_cds_XP_004332993.1_14786	3.2849	3.30983	3.68915	1.75214	3.18225	2.09106	3.42796	2.34182	-1.08614	0.00145
lcl|NW_004457719.1_cds_XP_004357715.1_155	7.07729	7.14655	7.26092	5.60213	6.21795	6.40662	7.16159	6.07557	-1.08602	6e-05
lcl|NW_004457288.1_cds_XP_004334178.1_13619	2.28547	1.36296	3.06828	0.55445	2.35502	0.55445	2.2389	1.15464	-1.08426	0.04519
lcl|NW_004457584.1_cds_XP_004344161.1_5166	5.08091	5.47128	5.16807	3.87651	4.06577	4.52558	5.24009	4.15595	-1.08414	0.00051
lcl|NW_004457702.1_cds_XP_004356709.1_1081	7.03984	7.18915	7.30183	6.03327	6.11205	6.13388	7.17694	6.09307	-1.08387	0.00011
lcl|NW_004457584.1_cds_XP_004344098.1_5103	6.35813	6.39685	6.35893	5.42406	5.15349	5.28505	6.37131	5.28754	-1.08377	0
lcl|NW_004457538.1_cds_XP_004341851.1_6128	3.283	3.47718	3.52778	0.55445	3.09139	3.39338	3.42932	2.34641	-1.08291	0.00047
lcl|NW_004457415.1_cds_XP_004338271.1_9375	4.5325	4.75346	5.15765	3.87421	3.59189	3.7314	4.81453	3.7325	-1.08203	0.00144
lcl|NW_004457657.1_cds_XP_004353291.1_2002	2.29459	1.71805	1.85851	0.55445	0.55445	1.51704	1.95705	0.87531	-1.08174	0.00777
lcl|NW_004457554.1_cds_XP_004342215.1_5695	8.44805	8.59618	8.58778	7.36662	7.46218	7.55943	8.544	7.46274	-1.08126	3e-05
lcl|NW_004457618.1_cds_XP_004367658.1_3450	3.79352	3.88377	3.98616	2.83385	3.09139	2.49582	3.88782	2.80702	-1.0808	0.0002
lcl|NW_004457280.1_cds_XP_004334040.1_13706	3.94435	4.27115	3.74017	2.75465	3.05633	2.90289	3.98522	2.90462	-1.0806	0.0015
lcl|NW_004457632.1_cds_XP_004351061.1_3052	3.79551	3.55175	4.21835	1.7521	3.27243	3.2993	3.8552	2.77461	-1.08059	0.00254
lcl|NW_004457596.1_cds_XP_004346605.1_4191	5.48891	5.34728	5.51849	4.48076	4.29532	4.34297	5.45156	4.37302	-1.07854	9e-05
lcl|NW_004457584.1_cds_XP_004343953.1_4958	6.17779	6.39684	6.18424	5.14557	5.20036	5.17841	6.25296	5.17478	-1.07818	0.00013
lcl|NW_004457675.1_cds_XP_004353736.1_1598	2.80384	2.50985	3.11018	0.55445	2.13797	2.49788	2.80795	1.7301	-1.07786	0.00379
lcl|NW_004457351.1_cds_XP_004336248.1_11509	2.08087	2.5081	2.69027	0.55445	1.39856	2.09294	2.42641	1.34865	-1.07776	0.00549
lcl|NW_004457518.1_cds_XP_004340974.1_6667	6.0932	6.13662	6.09513	4.80081	5.28932	5.0024	6.10832	5.03084	-1.07747	1e-05
lcl|NW_004457486.1_cds_XP_004340505.1_7232	5.51876	5.60476	5.02656	4.34726	3.88094	4.68984	5.38336	4.30602	-1.07734	0.00112
lcl|NW_004457313.1_cds_XP_004334851.1_12868	8.19094	8.16587	7.91441	6.7707	7.22936	7.04004	8.09041	7.01337	-1.07704	0.00012
lcl|NW_004457397.1_cds_XP_004337938.1_9826	8.84629	8.97591	8.82693	7.37283	7.9862	8.06164	8.88304	7.80689	-1.07615	3e-05
lcl|NW_004457641.1_cds_XP_004352095.1_2812	6.24497	6.11165	6.22583	5.14622	5.00232	5.2062	6.19415	5.11825	-1.0759	5e-05
lcl|NW_004457442.1_cds_XP_004339297.1_8168	3.5611	3.69445	3.43337	2.83536	2.31985	2.30678	3.56297	2.48733	-1.07564	0.00045
lcl|NW_004457380.1_cds_XP_004337153.1_10583	7.04051	6.72791	6.87303	5.81231	5.99512	5.60733	6.88049	5.80492	-1.07557	0.00017
lcl|NW_004457596.1_cds_XP_004346601.1_4187	3.17801	3.69401	3.52391	1.74924	2.7545	2.66558	3.46531	2.38977	-1.07554	0.00191
lcl|NW_004457441.1_cds_XP_004339048.1_8711	2.80361	2.34833	3.22624	0.55445	1.93216	2.66509	2.79272	1.71723	-1.07549	0.00814
lcl|NW_004457295.1_cds_XP_004334271.1_13495	2.48585	2.63317	2.33959	1.74699	1.93333	0.55445	2.48621	1.41159	-1.07462	0.00116
lcl|NW_004457702.1_cds_XP_004356697.1_1069	4.37683	4.89926	4.64858	2.83959	4.20642	3.65823	4.64156	3.56808	-1.07348	0.00105
lcl|NW_004457672.1_cds_XP_004353592.1_1695	2.07928	2.22037	2.1586	0.55445	1.40136	1.28266	2.15275	1.07949	-1.07326	0.00036
lcl|NW_004457313.1_cds_XP_004335041.1_13058	3.17711	3.22088	3.52783	1.74655	2.87727	2.08739	3.30861	2.23707	-1.07154	0.00111
lcl|NW_004457405.1_cds_XP_004337990.1_9772	7.58297	7.44334	7.62736	6.26329	6.56444	6.61162	7.55122	6.47978	-1.07144	5e-05
lcl|NW_004457654.1_cds_XP_004352912.1_2223	11.4439	11.4157	11.4548	10.1043	10.5616	10.436	11.4382	10.3673	-1.07089	0
lcl|NW_004457453.1_cds_XP_004339970.1_7796	2.07869	2.51033	2.69976	0.55445	1.69208	1.83009	2.42959	1.35887	-1.07072	0.00567
lcl|NW_004457313.1_cds_XP_004334716.1_12733	5.71048	6.07163	5.99471	5.09438	4.63412	4.83659	5.92561	4.85503	-1.07058	0.00034
lcl|NW_004457252.1_cds_XP_004333059.1_14717	8.52236	8.64974	8.60409	7.41699	7.65159	7.50234	8.59207	7.52364	-1.06843	2e-05
lcl|NW_004457262.1_cds_XP_004333298.1_14406	7.81185	7.93254	7.83964	6.33691	7.02993	7.0169	7.86134	6.79458	-1.06676	2e-05
lcl|NW_004457490.1_cds_XP_004340636.1_7193	2.29905	2.16422	1.53211	0.55445	1.68668	0.55445	1.99846	0.93186	-1.0666	0.01371
lcl|NW_004457425.1_cds_XP_004338495.1_9268	5.85685	5.47132	5.80936	4.70123	4.80288	4.43558	5.71251	4.64656	-1.06595	0.00045
lcl|NW_004457514.1_cds_XP_004340903.1_6915	2.80353	1.95775	2.33796	1.74837	1.03959	1.11422	2.36641	1.30073	-1.06569	0.01051
lcl|NW_004457618.1_cds_XP_004367519.1_3311	4.27675	4.41967	3.91709	2.83579	3.18627	3.39457	4.2045	3.13888	-1.06563	0.00126
lcl|NW_004457380.1_cds_XP_004337206.1_10636	9.04506	9.11017	9.0471	7.80668	8.10961	8.08997	9.06744	8.00209	-1.06536	1e-05
lcl|NW_004457503.1_cds_XP_004340804.1_6987	3.4737	3.0208	3.52888	2.83278	2.1676	1.82923	3.34113	2.27653	-1.06459	0.00231
lcl|NW_004457346.1_cds_XP_004336173.1_11586	2.93982	2.50972	2.98446	1.7499	1.40121	2.08959	2.81133	1.7469	-1.06444	0.00289
lcl|NW_004457618.1_cds_XP_004367648.1_3440	5.90997	5.98173	5.97417	5.2223	4.86684	4.58416	5.95529	4.8911	-1.06419	1e-05
lcl|NW_004457270.1_cds_XP_004333931.1_13903	2.80596	2.65008	2.32972	0.55445	2.20558	1.83523	2.59525	1.53175	-1.0635	0.00291
lcl|NW_004457640.1_cds_XP_004351598.1_2831	2.08062	2.51237	2.56492	0.55445	1.19943	2.21389	2.38597	1.32259	-1.06338	0.00411
lcl|NW_004457620.1_cds_XP_004349611.1_3222	4.11383	4.15218	4.65378	2.83491	3.09066	3.80641	4.3066	3.24399	-1.0626	0.00163
lcl|NW_004457442.1_cds_XP_004339564.1_8435	7.28991	7.36783	7.30372	6.37021	6.35642	6.04839	7.32049	6.25834	-1.06215	1e-05
lcl|NW_004457380.1_cds_XP_004337134.1_10564	3.99367	3.5536	3.92021	3.44571	2.75755	2.08697	3.82249	2.76341	-1.05908	0.00127
lcl|NW_004457260.1_cds_XP_004333221.1_14585	4.05495	3.88379	3.84905	3.1725	2.62572	2.8137	3.92926	2.87064	-1.05862	0.00026
lcl|NW_004457244.1_cds_XP_004332848.1_14877	6.25852	6.12379	6.38116	5.36227	5.10305	5.12357	6.25449	5.19629	-1.0582	0.00014
lcl|NW_004457355.1_cds_XP_004336274.1_11489	5.37212	5.16632	5.61247	4.04989	4.80351	4.12596	5.38363	4.32645	-1.05718	0.00057
lcl|NW_004457702.1_cds_XP_004356794.1_1166	4.13103	3.39652	4.04918	2.83476	2.75633	2.81427	3.85891	2.80179	-1.05712	0.00361
lcl|NW_004457702.1_cds_XP_004356665.1_1037	7.16385	7.20611	7.29727	5.81412	6.238	6.44385	7.22241	6.16532	-1.05709	3e-05
lcl|NW_004457532.1_cds_XP_004341520.1_6429	4.05625	4.10151	3.9139	3.45215	3.35922	2.08971	4.02389	2.96703	-1.05686	0.0002
lcl|NW_004457242.1_cds_XP_004332837.1_14967	2.81909	2.00523	3.66706	0.55445	2.67903	2.08789	2.83046	1.77379	-1.05667	0.02755
lcl|NW_004457268.1_cds_XP_004333519.1_14015	3.79344	4.05093	4.22709	2.39002	3.84843	2.66336	4.02382	2.96727	-1.05655	0.00098
lcl|NW_004457422.1_cds_XP_004338461.1_9308	2.65386	2.50988	2.52833	0.55445	2.13807	1.83122	2.56402	1.50791	-1.05611	0.00031
lcl|NW_004457406.1_cds_XP_004338020.1_9680	4.20243	4.11115	3.61968	2.014	3.8682	2.88318	3.97776	2.92179	-1.05597	0.00206
lcl|NW_004457292.1_cds_XP_004334242.1_13509	2.49787	2.37248	2.86534	0.55445	2.37683	1.63692	2.57856	1.52273	-1.05583	0.00327
lcl|NW_004457511.1_cds_XP_004340860.1_6939	3.38255	3.88301	4.22262	3.17659	2.47894	2.66559	3.8294	2.77371	-1.05569	0.00403
lcl|NW_004457462.1_cds_XP_004340053.1_7706	3.97205	3.39489	3.52721	1.75282	3.08541	2.89027	3.63138	2.57616	-1.05522	0.0023
lcl|NW_004457415.1_cds_XP_004338372.1_9476	2.80365	3.02004	2.8491	0.55445	2.13842	2.81549	2.89093	1.83612	-1.05481	0.00052
lcl|NW_004457538.1_cds_XP_004341881.1_6158	2.48639	2.34828	2.11667	0.55445	1.40176	1.83098	2.31711	1.2624	-1.05472	0.00216
lcl|NW_004457698.1_cds_XP_004355069.1_1257	6.02143	5.98138	5.76244	4.70226	5.06596	4.83878	5.92175	4.869	-1.05275	0.00018
lcl|NW_004457705.1_cds_XP_004356971.1_793	7.97421	8.02626	7.89978	6.69099	7.07638	6.97611	7.96675	6.91449	-1.05226	2e-05
lcl|NW_004457685.1_cds_XP_004354541.1_1355	2.46712	2.50745	1.85934	0.55445	1.04059	2.08663	2.27797	1.22722	-1.05075	0.00836
lcl|NW_004457705.1_cds_XP_004356974.1_796	6.27244	6.57982	6.3519	4.80713	5.6974	5.54747	6.40139	5.35067	-1.05072	0.00021
lcl|NW_004457313.1_cds_XP_004334836.1_12853	5.46564	5.52878	5.49978	4.47664	4.34043	4.52642	5.49806	4.44783	-1.05023	1e-05
lcl|NW_004457620.1_cds_XP_004349581.1_3192	2.30382	1.70505	1.84657	0.55445	1.03341	1.11708	1.95181	0.90164	-1.05017	0.00846
lcl|NW_004457559.1_cds_XP_004342381.1_5486	3.18656	3.11488	2.83448	1.76399	2.12544	2.09684	3.04531	1.99542	-1.04989	0.00124
lcl|NW_004457668.1_cds_XP_004353380.1_1890	5.424	5.58523	5.50479	4.0477	4.96762	4.35013	5.50467	4.45515	-1.04952	7e-05
lcl|NW_004457321.1_cds_XP_004335285.1_12497	1.32619	1.99463	1.4908	0.55445	0.55445	0.55445	1.60387	0.55445	-1.04943	0.01536
lcl|NW_004457245.1_cds_XP_004332913.1_14836	2.29644	2.65693	2.53162	0.55445	1.93363	1.84969	2.495	1.44592	-1.04907	0.00179
lcl|NW_004457712.1_cds_XP_004368012.1_389	7.59184	7.72218	7.5965	6.29988	6.87444	6.59532	7.63684	6.58988	-1.04696	3e-05
lcl|NW_004457313.1_cds_XP_004335081.1_13098	8.95568	8.83854	8.90345	7.62497	7.87719	8.0598	8.89922	7.85399	-1.04524	1e-05
lcl|NW_004457391.1_cds_XP_004337650.1_10000	6.65278	6.59931	6.71599	5.22008	5.7662	5.85165	6.65603	5.61265	-1.04338	3e-05
lcl|NW_004457702.1_cds_XP_004356514.1_886	3.56196	3.31051	3.84365	2.83882	1.93109	2.81655	3.57204	2.52882	-1.04322	0.00185
lcl|NW_004457246.1_cds_XP_004332962.1_14807	3.17747	3.4769	3.52626	2.7692	2.49964	1.78318	3.39354	2.35067	-1.04287	0.00103
lcl|NW_004457596.1_cds_XP_004346570.1_4156	5.75541	5.46711	5.48515	4.36393	4.59625	4.61995	5.56922	4.52671	-1.04251	0.00028
lcl|NW_004457722.1_cds_XP_004358057.1_128	7.82435	7.85618	7.69514	6.58113	6.92433	6.74294	7.79189	6.74947	-1.04242	4e-05
lcl|NW_004457442.1_cds_XP_004339172.1_8043	2.08017	1.41968	2.69266	0.55445	1.39966	1.11566	2.06417	1.02326	-1.04092	0.03028
lcl|NW_004457477.1_cds_XP_004340403.1_7330	6.94455	6.79528	6.7981	5.95226	5.73041	5.73332	6.84598	5.80533	-1.04065	5e-05
lcl|NW_004457712.1_cds_XP_004367996.1_373	6.86366	6.96998	7.01793	5.81042	6.02272	5.90282	6.95052	5.91199	-1.03854	4e-05
lcl|NW_004457712.1_cds_XP_004368232.1_609	4.5552	4.81012	3.98596	3.1728	3.18749	3.87586	4.45042	3.41205	-1.03837	0.00298
lcl|NW_004457367.1_cds_XP_004336624.1_11148	8.10288	8.32684	8.20325	6.79365	7.20204	7.52638	8.21099	7.17403	-1.03696	6e-05
lcl|NW_004457260.1_cds_XP_004333137.1_14501	3.17885	3.12274	3.32845	1.75172	1.68932	3.07837	3.21001	2.17313	-1.03688	0.00037
lcl|NW_004457618.1_cds_XP_004367674.1_3466	1.82514	1.41828	1.52893	0.55445	0.55445	0.55445	1.59078	0.55445	-1.03633	0.00578
lcl|NW_004457522.1_cds_XP_004341186.1_6653	4.04214	3.62551	4.1098	2.39169	2.98725	3.29552	3.92582	2.89149	-1.03433	0.00148
lcl|NW_004457592.1_cds_XP_004345957.1_4402	6.58306	6.39603	6.31612	5.29602	5.35059	5.54589	6.43174	5.3975	-1.03424	0.00015
lcl|NW_004457538.1_cds_XP_004341866.1_6143	8.74097	8.86631	8.90067	7.40501	8.11737	7.88594	8.83598	7.80277	-1.03321	3e-05
lcl|NW_004457682.1_cds_XP_004354074.1_1378	8.0883	8.0883	8.13132	6.91122	7.25311	7.04651	8.10264	7.07028	-1.03236	0
lcl|NW_004457372.1_cds_XP_004336790.1_11001	4.22461	4.53686	4.69303	3.67957	4.01315	2.66476	4.48484	3.45249	-1.03234	0.00094
lcl|NW_004457386.1_cds_XP_004337485.1_10273	4.89222	4.68063	4.65732	3.44447	4.11774	3.57138	4.74339	3.7112	-1.03219	0.00025
lcl|NW_004457466.1_cds_XP_004340168.1_7474	9.24145	9.40728	9.38676	8.41098	8.24586	8.28293	9.34517	8.31326	-1.03191	3e-05
lcl|NW_004457410.1_cds_XP_004338203.1_9607	8.95421	9.00181	8.95027	7.85604	7.9666	7.98794	8.96876	7.93686	-1.0319	0
lcl|NW_004457712.1_cds_XP_004368181.1_558	4.34929	4.63627	4.57138	2.88138	3.43758	4.14282	4.51898	3.48726	-1.03172	0.00037
lcl|NW_004457657.1_cds_XP_004353298.1_2009	4.88863	4.44597	4.21999	3.29266	3.85924	3.30795	4.5182	3.48662	-1.03158	0.00188
lcl|NW_004457586.1_cds_XP_004344924.1_4899	6.93048	6.82359	6.76393	5.22074	6.15881	6.04659	6.83933	5.80872	-1.03062	5e-05
lcl|NW_004457638.1_cds_XP_004351586.1_3023	5.75191	5.94026	6.0097	4.5598	5.16883	4.882	5.90062	4.87021	-1.03042	0.00017
lcl|NW_004457380.1_cds_XP_004337333.1_10763	2.17777	2.4628	2.39377	0.55445	2.19664	1.19396	2.34478	1.31502	-1.02976	0.00134
lcl|NW_004457641.1_cds_XP_004352097.1_2814	6.03435	6.15696	6.19616	4.79908	5.37319	5.12703	6.12916	5.09977	-1.02939	6e-05
lcl|NW_004457620.1_cds_XP_004349631.1_3242	4.98969	5.23742	4.98519	4.59129	3.59129	3.94226	5.07076	4.04162	-1.02915	0.00027
lcl|NW_004457568.1_cds_XP_004342510.1_5376	4.32746	4.24659	3.91577	3.17597	3.27559	2.95164	4.16327	3.1344	-1.02888	0.00091
lcl|NW_004457601.1_cds_XP_004347253.1_3880	3.38196	3.76028	3.77369	2.39151	2.62482	2.8145	3.63865	2.61028	-1.02837	0.00124
lcl|NW_004457731.1_cds_XP_004358267.1_44	2.66016	2.74112	2.68493	0.55445	2.60819	1.83859	2.6954	1.66708	-1.02833	8e-05
lcl|NW_004457435.1_cds_XP_004338918.1_8871	5.842	5.75375	5.37254	4.71153	4.73408	4.44118	5.6561	4.62893	-1.02717	0.00065
lcl|NW_004457293.1_cds_XP_004334258.1_13505	6.99278	7.06201	7.16578	5.98836	6.06947	6.08396	7.07352	6.04727	-1.02626	5e-05
lcl|NW_004457618.1_cds_XP_004367601.1_3393	2.30407	1.94993	1.52905	0.55445	1.03348	1.11865	1.92768	0.90219	-1.02549	0.01324
lcl|NW_004457532.1_cds_XP_004341371.1_6281	5.63429	5.21433	5.25454	4.20415	4.30063	4.52414	5.36772	4.34297	-1.02474	0.00062
lcl|NW_004457323.1_cds_XP_004335337.1_12242	2.7359	2.73578	2.26145	0.55445	2.02498	2.08246	2.57771	1.55396	-1.02375	0.00374
lcl|NW_004457326.1_cds_XP_004335578.1_12174	4.59713	4.67993	4.2254	2.83507	3.59012	4.00711	4.50082	3.47743	-1.02338	0.00096
lcl|NW_004457702.1_cds_XP_004356573.1_945	3.56291	4.24534	3.68835	2.39816	3.719	2.31029	3.8322	2.80915	-1.02305	0.00298
lcl|NW_004457391.1_cds_XP_004337708.1_10058	2.93908	2.78773	1.12876	0.55445	1.4024	1.83026	2.28519	1.26237	-1.02282	0.05877
lcl|NW_004457554.1_cds_XP_004342038.1_5519	4.276	4.77894	4.81191	3.44579	3.96208	3.39283	4.62228	3.60023	-1.02205	0.0014
lcl|NW_004457702.1_cds_XP_004356793.1_1165	5.67971	5.97436	5.75273	5.00668	4.59362	4.74071	5.80227	4.78034	-1.02193	0.00023
lcl|NW_004457477.1_cds_XP_004340449.1_7376	4.45781	4.10267	4.31567	1.88052	3.52225	4.40789	4.29205	3.27022	-1.02183	0.00058
lcl|NW_004457374.1_cds_XP_004336905.1_10865	4.59755	3.88321	4.2237	4.05325	3.08949	2.49728	4.23482	3.21334	-1.02148	0.00236
lcl|NW_004457498.1_cds_XP_004340715.1_7054	3.28814	3.7558	4.36479	2.40702	3.26392	2.67424	3.80291	2.78173	-1.02118	0.00665
lcl|NW_004457269.1_cds_XP_004333767.1_13914	3.56239	3.21955	3.1075	2.39637	1.93024	2.49934	3.29648	2.27531	-1.02116	0.00172
lcl|NW_004457374.1_cds_XP_004336906.1_10866	5.59609	5.99157	6.05547	4.35462	5.28314	4.94374	5.88104	4.8605	-1.02054	0.0006
lcl|NW_004457391.1_cds_XP_004337696.1_10046	8.13557	8.33455	8.34815	6.98002	7.32727	7.4494	8.27275	7.25223	-1.02052	7e-05
lcl|NW_004457702.1_cds_XP_004356584.1_956	2.65459	1.7133	2.69432	0.55445	1.93008	1.51806	2.35407	1.3342	-1.01987	0.01805
lcl|NW_004457385.1_cds_XP_004337475.1_10292	4.71539	4.33596	4.61167	3.17406	3.36174	4.06832	4.55434	3.53471	-1.01963	0.00062
lcl|NW_004457442.1_cds_XP_004339374.1_8245	6.32212	6.38585	6.07745	5.36274	5.02679	5.33753	6.26181	5.24235	-1.01945	0.00023
lcl|NW_004457380.1_cds_XP_004337338.1_10768	5.08087	5.23718	5.33159	4.34699	4.06586	4.18284	5.21655	4.19857	-1.01798	0.0002
lcl|NW_004457638.1_cds_XP_004351573.1_3010	2.656	3.12116	2.32951	0.55445	2.97927	1.52031	2.70223	1.68468	-1.01755	0.00715
lcl|NW_004457528.1_cds_XP_004341226.1_6598	2.07995	2.34742	1.85269	0.55445	1.15916	1.51834	2.09336	1.07732	-1.01604	0.00463
lcl|NW_004457466.1_cds_XP_004340154.1_7460	7.91768	8.07889	7.72984	6.90991	6.94518	6.82479	7.90881	6.89329	-1.01551	0.00016
lcl|NW_004457592.1_cds_XP_004345995.1_4440	2.07854	1.95807	2.11897	0.55445	1.04013	1.5157	2.05186	1.03676	-1.0151	0.00055
lcl|NW_004457586.1_cds_XP_004344669.1_4644	3.86683	4.41691	3.83652	3.45995	2.31363	3.30199	4.04009	3.02519	-1.0149	0.00217
lcl|NW_004457611.1_cds_XP_004348585.1_3729	4.38621	5.0141	4.65182	3.18945	3.72218	4.09649	4.68404	3.66937	-1.01467	0.00151
lcl|NW_004457724.1_cds_XP_004358070.1_95	4.42233	4.05094	4.4805	2.83349	3.59127	3.4856	4.31792	3.30345	-1.01447	0.00097
lcl|NW_004457618.1_cds_XP_004367657.1_3449	3.06305	2.65575	3.43406	0.55445	2.48073	3.07462	3.05095	2.0366	-1.01436	0.00538
lcl|NW_004457410.1_cds_XP_004338221.1_9625	1.82638	2.6508	2.32554	0.55445	1.6826	1.5226	2.26757	1.25322	-1.01435	0.01099
lcl|NW_004457271.1_cds_XP_004333957.1_13788	6.33347	6.23284	6.38502	5.42302	5.2011	5.28447	6.31711	5.30286	-1.01425	5e-05
lcl|NW_004457584.1_cds_XP_004343995.1_5000	6.21916	6.36484	6.41748	5.99603	5.19812	4.76631	6.33383	5.32015	-1.01367	9e-05
lcl|NW_004457373.1_cds_XP_004336882.1_10921	6.27263	6.23117	6.2462	4.5981	5.54214	5.56928	6.25	5.23651	-1.01349	0
lcl|NW_004457610.1_cds_XP_004348362.1_3774	5.35634	5.84259	5.82983	4.34482	5.1045	4.54042	5.67625	4.66325	-1.01301	0.00079
lcl|NW_004457270.1_cds_XP_004333859.1_13831	4.75292	4.74621	4.80863	3.17474	4.60699	3.48707	4.76925	3.75627	-1.01299	2e-05
lcl|NW_004457363.1_cds_XP_004336445.1_11352	3.56159	2.78736	3.22561	1.74907	2.47911	2.30777	3.19152	2.17865	-1.01287	0.0049
lcl|NW_004457297.1_cds_XP_004334370.1_13428	3.72002	3.94165	3.69727	1.74659	3.09139	3.48581	3.78631	2.7746	-1.01171	0.00042
lcl|NW_004457365.1_cds_XP_004336567.1_11182	3.64223	3.70414	3.65529	1.74725	2.92912	3.29208	3.66722	2.65615	-1.01107	3e-05
lcl|NW_004457372.1_cds_XP_004336785.1_10996	7.316	7.16345	7.25329	6.16155	6.3434	6.19488	7.24425	6.23328	-1.01097	4e-05
lcl|NW_004457611.1_cds_XP_004348597.1_3741	2.48592	2.34864	1.53876	1.7472	1.03998	0.55445	2.12444	1.11388	-1.01056	0.0188
lcl|NW_004457532.1_cds_XP_004341425.1_6335	4.32641	4.68037	4.28202	3.6761	3.1882	3.39286	4.4296	3.41906	-1.01054	0.00081
lcl|NW_004457268.1_cds_XP_004333752.1_14248	5.94273	6.1091	6.28172	5.23378	5.19175	4.87819	6.11118	5.10124	-1.00994	0.00026
lcl|NW_004457268.1_cds_XP_004333651.1_14147	11.5349	11.5562	11.4642	10.3065	10.6125	10.6073	11.5184	10.5087	-1.00966	1e-05
lcl|NW_004457442.1_cds_XP_004339265.1_8136	5.21791	5.14542	4.95732	3.23161	4.37825	4.68346	5.10688	4.09777	-1.00911	0.00023
lcl|NW_004457532.1_cds_XP_004341406.1_6316	5.27493	5.52507	5.21811	3.87528	4.5174	4.59883	5.33937	4.33051	-1.00886	0.00031
lcl|NW_004457671.1_cds_XP_004353560.1_1764	8.19018	8.20538	8.20471	6.95445	7.23157	7.38861	8.20009	7.19154	-1.00855	0
lcl|NW_004457702.1_cds_XP_004356814.1_1186	2.9391	2.78771	2.98749	0.55445	2.31985	2.81461	2.90477	1.8963	-1.00847	0.00043
lcl|NW_004457516.1_cds_XP_004340930.1_6872	1.5099	3.47585	2.11408	0.55445	1.68963	1.83238	2.36661	1.35882	-1.00779	0.05539
lcl|NW_004457268.1_cds_XP_004333576.1_14072	3.99504	3.69388	3.61045	2.83823	2.62289	2.81622	3.76646	2.75911	-1.00735	0.00096
lcl|NW_004457415.1_cds_XP_004338315.1_9419	2.29638	2.78803	3.11432	1.74637	2.87744	0.55445	2.73291	1.72609	-1.00682	0.00748
lcl|NW_004457380.1_cds_XP_004337054.1_10484	3.07534	4.59995	3.51963	2.39573	3.42041	2.35927	3.73164	2.72513	-1.00651	0.0144
lcl|NW_004457669.1_cds_XP_004353474.1_1863	7.96712	8.03227	7.83866	6.98046	6.90048	6.9378	7.94602	6.93958	-1.00644	5e-05
lcl|NW_004457584.1_cds_XP_004343936.1_4941	5.1393	5.25942	5.13546	3.45102	4.67342	4.3906	5.17806	4.17168	-1.00638	6e-05
lcl|NW_004457252.1_cds_XP_004333073.1_14731	8.94336	9.03938	8.87389	7.75529	8.07356	8.00946	8.95221	7.9461	-1.0061	3e-05
lcl|NW_004457717.1_cds_XP_004357703.1_160	3.79362	3.76047	3.22872	1.74686	2.62542	3.39361	3.59427	2.58863	-1.00564	0.00258
lcl|NW_004457328.1_cds_XP_004335601.1_12150	7.05512	6.82368	6.73548	5.35919	6.19475	6.0463	6.87143	5.86674	-1.00469	0.00019
lcl|NW_004457396.1_cds_XP_004337855.1_9831	5.72067	5.87653	6.20837	4.86431	5.25786	4.67124	5.93519	4.93114	-1.00405	0.00059
lcl|NW_004457374.1_cds_XP_004336898.1_10858	5.67438	5.83412	5.16789	4.05119	4.7085	4.90643	5.5588	4.55537	-1.00343	0.0013
lcl|NW_004457260.1_cds_XP_004333209.1_14573	2.6545	1.7134	2.11397	0.55445	1.4005	1.51792	2.16062	1.15762	-1.003	0.01556
lcl|NW_004457431.1_cds_XP_004338726.1_9171	5.10949	5.30525	5.11126	3.87449	4.25662	4.38738	5.17533	4.17283	-1.00251	0.00016
lcl|NW_004457568.1_cds_XP_004342573.1_5439	3.79372	3.82331	3.61417	0.55445	4.01425	3.65513	3.74373	2.74128	-1.00246	0.0003
lcl|NW_004457376.1_cds_XP_004336956.1_10822	6.86395	6.84639	6.70485	5.4251	6.09817	5.88668	6.80506	5.80332	-1.00175	5e-05
lcl|NW_004457246.1_cds_XP_004332964.1_14809	5.23165	5.03035	4.67146	3.99181	4.03372	3.90408	4.97782	3.97654	-1.00128	0.00108
lcl|NW_004457532.1_cds_XP_004341575.1_6484	6.30946	6.20879	6.1818	4.8025	5.74861	5.15189	6.23335	5.23433	-0.99902	4e-05
lcl|NW_004457346.1_cds_XP_004336193.1_11606	7.48678	7.38673	7.30817	6.1063	6.61245	6.46672	7.39389	6.39516	-0.99873	5e-05
lcl|NW_004457712.1_cds_XP_004367932.1_309	5.48721	5.14194	4.95231	4.04936	4.30007	4.23621	5.19382	4.19521	-0.99861	0.00091
lcl|NW_004457654.1_cds_XP_004352993.1_2304	2.94208	3.75734	3.32194	1.75632	2.31268	2.95806	3.34046	2.34235	-0.9981	0.00493
lcl|NW_004457584.1_cds_XP_004344082.1_5087	3.99424	4.15214	3.52647	1.74748	3.27694	3.65542	3.89095	2.89328	-0.99767	0.00232
lcl|NW_004457586.1_cds_XP_004344776.1_4751	2.65423	3.12319	2.98371	0.55445	2.13712	3.07731	2.92038	1.92296	-0.99742	0.00226
lcl|NW_004457363.1_cds_XP_004336410.1_11317	2.35242	2.43438	3.01922	0.55445	1.98359	2.27574	2.60201	1.60459	-0.99742	0.00645
lcl|NW_004457696.1_cds_XP_004355039.1_1284	2.08468	2.1581	2.08792	1.1501	1.64101	0.55445	2.11023	1.11519	-0.99504	0.00013
lcl|NW_004457435.1_cds_XP_004338871.1_8824	3.17805	2.34816	2.98518	1.74936	1.69077	2.08924	2.83713	1.84312	-0.99401	0.00772
lcl|NW_004457518.1_cds_XP_004341060.1_6753	9.03939	9.14294	9.11241	7.88921	8.21625	8.2099	9.09825	8.10512	-0.99313	1e-05
lcl|NW_004457554.1_cds_XP_004342211.1_5691	4.33078	3.76072	3.92013	2.3895	2.98888	3.65407	4.00388	3.01082	-0.99306	0.00179
lcl|NW_004457586.1_cds_XP_004344806.1_4781	6.2967	6.12399	5.96738	4.80174	5.1992	5.40925	6.12936	5.13673	-0.99263	0.00024
lcl|NW_004457410.1_cds_XP_004338155.1_9559	9.25151	9.36011	9.23958	7.86632	8.47651	8.53053	9.28374	8.29112	-0.99262	2e-05
lcl|NW_004457316.1_cds_XP_004335177.1_12605	5.83691	5.85352	5.71959	4.63197	4.70925	5.09234	5.80334	4.81119	-0.99215	5e-05
lcl|NW_004457431.1_cds_XP_004338602.1_9047	4.46804	4.77874	4.77344	3.44679	3.59099	4.00634	4.67341	3.68137	-0.99204	0.00048
lcl|NW_004457453.1_cds_XP_004339984.1_7809	9.94208	9.9084	9.9737	8.82051	8.95577	9.07301	9.94139	8.94976	-0.99163	0
lcl|NW_004457442.1_cds_XP_004339304.1_8175	3.28431	2.65496	3.42936	2.39524	1.69008	2.30874	3.12288	2.13136	-0.99152	0.00574
lcl|NW_004457434.1_cds_XP_004338842.1_8982	5.90718	6.28922	5.86471	4.59156	5.43336	5.06396	6.02037	5.02963	-0.99074	0.0005
lcl|NW_004457242.1_cds_XP_004332798.1_14928	2.0793	1.71371	2.11571	0.55445	0.55445	1.83149	1.96957	0.98013	-0.98944	0.00422
lcl|NW_004457313.1_cds_XP_004334684.1_12701	5.06196	5.1062	5.1477	4.07885	4.19038	4.07988	5.10529	4.11637	-0.98892	2e-05
lcl|NW_004457384.1_cds_XP_004337450.1_10366	4.3753	4.46025	3.91925	2.83378	3.65978	3.29457	4.2516	3.26271	-0.98889	0.00156
lcl|NW_004457313.1_cds_XP_004334802.1_12819	7.18375	7.1829	7.21213	5.54567	6.51532	6.55292	7.19293	6.20464	-0.98829	0
lcl|NW_004457675.1_cds_XP_004353716.1_1578	5.83873	5.9801	6.25534	4.47124	5.3545	5.28427	6.02473	5.03667	-0.98806	0.00041
lcl|NW_004457242.1_cds_XP_004332795.1_14925	2.07905	2.90843	2.52896	1.74872	1.69118	1.11434	2.50548	1.51808	-0.9874	0.00903
lcl|NW_004457431.1_cds_XP_004338646.1_9091	4.92586	4.24724	5.01707	3.44683	3.90587	3.87578	4.73006	3.74283	-0.98723	0.00263
lcl|NW_004457442.1_cds_XP_004339682.1_8553	2.80308	2.51041	2.98846	0.55445	2.48093	2.30628	2.76732	1.78055	-0.98676	0.00252
lcl|NW_004457620.1_cds_XP_004349639.1_3250	5.95606	6.13647	6.19693	4.89601	5.31036	5.12284	6.09649	5.10974	-0.98675	0.00014
lcl|NW_004457710.1_cds_XP_004357176.1_743	4.85925	5.14155	5.22421	3.67835	4.2987	4.28963	5.07501	4.08889	-0.98611	0.00047
lcl|NW_004457554.1_cds_XP_004342047.1_5528	3.64253	3.02063	3.11419	2.39015	1.93371	2.49573	3.25912	2.2732	-0.98592	0.00351
lcl|NW_004457380.1_cds_XP_004337138.1_10568	4.08151	4.4923	4.08833	3.67863	2.83678	3.18943	4.22071	3.23494	-0.98577	0.00103
lcl|NW_004457416.1_cds_XP_004338396.1_9362	5.45713	5.15583	5.31512	3.96335	4.5227	4.48481	5.30936	4.32362	-0.98574	0.00027
lcl|NW_004457445.1_cds_XP_004339870.1_7908	5.45139	5.88945	5.72495	4.35324	4.68822	5.06738	5.6886	4.70295	-0.98565	0.0005
lcl|NW_004457641.1_cds_XP_004352099.1_2816	5.94054	6.01995	6.07674	4.59422	5.45105	5.03519	6.01241	5.02682	-0.98559	4e-05
lcl|NW_004457247.1_cds_XP_004332992.1_14785	4.86322	5.13467	5.05633	3.52972	4.51118	4.05817	5.01807	4.03302	-0.98505	0.00026
lcl|NW_004457408.1_cds_XP_004338119.1_9638	9.02991	9.15828	9.10868	8.07207	8.15803	8.11182	9.09896	8.11397	-0.98498	2e-05
lcl|NW_004457586.1_cds_XP_004344957.1_4932	5.76897	5.60228	5.42897	4.98766	4.42141	4.43681	5.60007	4.61529	-0.98478	0.00031
lcl|NW_004457651.1_cds_XP_004352681.1_2606	2.486	1.42052	2.11813	0.55445	1.40245	1.11394	2.00822	1.02361	-0.9846	0.02336
lcl|NW_004457700.1_cds_XP_004367797.1_1228	7.18303	7.41483	7.19698	6.66137	6.33107	5.84878	7.26495	6.2804	-0.98454	0.00011
lcl|NW_004457532.1_cds_XP_004341557.1_6466	2.9387	3.47723	3.33593	2.39008	2.32089	2.0873	3.25062	2.26609	-0.98453	0.00245
lcl|NW_004457686.1_cds_XP_004354547.1_1348	5.53283	5.2106	5.49856	4.43717	4.62816	4.22348	5.414	4.4296	-0.98439	0.00036
lcl|NW_004457350.1_cds_XP_004336246.1_11548	2.51208	2.86072	2.99482	1.88574	2.97478	0.55445	2.78921	1.80499	-0.98422	0.00265
lcl|NW_004457342.1_cds_XP_004335885.1_11980	1.8217	1.42063	1.85801	0.55445	1.04014	0.55445	1.70011	0.71635	-0.98377	0.00673
lcl|NW_004457732.1_cds_XP_004358280.1_28	11.1625	11.2413	11.2456	9.95206	10.4129	10.3363	11.2165	10.2338	-0.98269	1e-05
lcl|NW_004457592.1_cds_XP_004345832.1_4277	1.82198	2.90864	2.11766	0.55445	1.03974	2.30696	2.28276	1.30038	-0.98238	0.0196
lcl|NW_004457313.1_cds_XP_004334985.1_13002	3.86435	4.05015	3.91542	3.17632	2.75464	2.95183	3.9433	2.96093	-0.98237	0.0002
lcl|NW_004457674.1_cds_XP_004353667.1_1665	7.39177	7.64747	7.4352	6.33446	6.64924	6.54778	7.49148	6.51049	-0.98099	0.00011
lcl|NW_004457526.1_cds_XP_004341216.1_6619	8.16266	8.17558	8.19785	6.99746	7.28165	7.31485	8.1787	7.19799	-0.98071	0
lcl|NW_004457646.1_cds_XP_004352633.1_2648	2.10817	3.24213	2.39019	1.75515	1.92742	1.11646	2.58016	1.59967	-0.98049	0.01701
lcl|NW_004457538.1_cds_XP_004341758.1_6038	6.25924	6.29948	6.39052	4.80594	5.79283	5.41166	6.31641	5.33681	-0.9796	4e-05
lcl|NW_004457313.1_cds_XP_004334739.1_12756	5.19374	5.58466	5.67395	4.47478	4.80299	4.23694	5.48412	4.5049	-0.97921	0.00072
lcl|NW_004457584.1_cds_XP_004343989.1_4994	4.27644	4.33609	4.04934	2.391	3.84763	3.48629	4.22062	3.24164	-0.97898	0.00043
lcl|NW_004457727.1_cds_XP_004358229.1_79	5.98817	6.11113	6.15201	4.9866	4.91876	5.41024	6.08377	5.1052	-0.97857	7e-05
lcl|NW_004457586.1_cds_XP_004344851.1_4826	4.2768	3.82304	3.98383	2.83601	3.36119	2.95105	4.02789	3.04942	-0.97847	0.00109
lcl|NW_004457498.1_cds_XP_004340761.1_7100	7.28571	7.52573	7.23469	6.34637	6.41097	6.35379	7.34871	6.37038	-0.97834	0.00015
lcl|NW_004457434.1_cds_XP_004338855.1_8995	6.51851	6.61706	6.42046	5.71075	5.43406	5.47756	6.51868	5.54079	-0.97789	8e-05
lcl|NW_004457374.1_cds_XP_004336899.1_10859	9.76664	9.87402	9.72921	8.6251	8.79773	9.01423	9.78996	8.81235	-0.9776	2e-05
lcl|NW_004457654.1_cds_XP_004353008.1_2319	4.75219	4.8103	4.57096	3.67627	3.51937	4.00587	4.71115	3.73383	-0.97732	0.00023
lcl|NW_004457598.1_cds_XP_004347105.1_3918	6.32148	6.38635	6.26692	4.98366	5.70183	5.36056	6.32492	5.34869	-0.97623	3e-05
lcl|NW_004457343.1_cds_XP_004336101.1_11846	3.28459	2.78676	2.84584	2.39628	2.47725	1.11515	2.9724	1.99623	-0.97617	0.00278
lcl|NW_004457712.1_cds_XP_004367957.1_334	2.29687	3.0202	2.84997	1.74812	1.40212	2.08842	2.72235	1.74622	-0.97612	0.00637
lcl|NW_004457442.1_cds_XP_004339473.1_8344	7.49569	7.57391	7.16587	6.11924	6.47324	6.71654	7.41182	6.43634	-0.97548	0.00028
lcl|NW_004457323.1_cds_XP_004335403.1_12308	1.82233	1.71377	1.53694	0.55445	1.03924	0.55445	1.69101	0.71605	-0.97496	0.00241
lcl|NW_004457270.1_cds_XP_004333883.1_13855	2.29681	1.71402	1.53817	0.55445	0.55445	1.51628	1.84967	0.87506	-0.97461	0.01502
lcl|NW_004457442.1_cds_XP_004339096.1_7967	5.24663	5.36995	5.01831	3.44564	4.74213	4.52435	5.21163	4.23737	-0.97425	0.00039
lcl|NW_004457326.1_cds_XP_004335584.1_12180	3.91873	4.18008	4.10616	2.48031	3.53035	3.28009	4.06832	3.09692	-0.97141	0.00037
lcl|NW_004457592.1_cds_XP_004345860.1_4305	2.65393	3.01986	2.11595	1.74947	1.03922	2.08931	2.59658	1.626	-0.97058	0.01007
lcl|NW_004457342.1_cds_XP_004335799.1_11894	7.03227	7.04285	7.01092	5.94782	5.97024	6.25689	7.02868	6.05832	-0.97036	0
lcl|NW_004457271.1_cds_XP_004333980.1_13811	5.37203	4.81025	5.19806	4.20519	4.46268	3.80545	5.12678	4.15777	-0.96901	0.00105
lcl|NW_004457390.1_cds_XP_004337533.1_10148	2.81103	3.81008	3.75654	2.41737	2.73984	2.31388	3.45922	2.49036	-0.96886	0.00868
lcl|NW_004457326.1_cds_XP_004335575.1_12171	2.92798	2.64609	2.8363	0.55445	2.12477	2.82459	2.80346	1.8346	-0.96886	0.00088
lcl|NW_004457549.1_cds_XP_004341979.1_5873	5.98726	6.23272	5.96951	5.14511	5.10524	5.03264	6.06316	5.09433	-0.96884	0.0002
lcl|NW_004457380.1_cds_XP_004337282.1_10712	7.23161	7.26391	7.30361	5.76507	6.69575	6.4324	7.26638	6.29774	-0.96864	1e-05
lcl|NW_004457394.1_cds_XP_004337823.1_9946	5.02029	5.16664	4.81274	4.20383	4.01608	3.8747	4.99989	4.03154	-0.96835	0.00042
lcl|NW_004457554.1_cds_XP_004342179.1_5659	4.42316	4.94482	5.1367	3.79351	3.9294	3.87754	4.8349	3.86682	-0.96808	0.00194
lcl|NW_004457434.1_cds_XP_004338829.1_8969	5.27229	5.45212	5.69704	4.34382	4.61015	4.56661	5.47382	4.50686	-0.96696	0.00051
lcl|NW_004457611.1_cds_XP_004348503.1_3647	3.40943	4.41396	3.94468	2.86108	2.90683	3.10027	3.92269	2.95606	-0.96663	0.00543
lcl|NW_004457702.1_cds_XP_004356531.1_903	3.56172	2.78727	3.52364	3.45113	1.69073	1.83134	3.29087	2.3244	-0.96648	0.00581
lcl|NW_004457365.1_cds_XP_004336578.1_11193	4.1132	3.39697	4.22822	3.44528	2.32154	3.07333	3.9128	2.94671	-0.96608	0.00439
lcl|NW_004457268.1_cds_XP_004333722.1_14218	3.93112	4.05009	4.69136	3.17659	3.78528	2.81588	4.22419	3.25925	-0.96494	0.00311
lcl|NW_004457385.1_cds_XP_004337470.1_10287	3.7947	3.12334	2.84761	1.7499	2.62272	2.49827	3.25522	2.2903	-0.96492	0.00738
lcl|NW_004457398.1_cds_XP_004337950.1_9823	5.41993	4.95726	5.304	4.34864	4.25427	4.18377	5.22706	4.26222	-0.96484	0.00071
lcl|NW_004457702.1_cds_XP_004356559.1_931	2.80444	2.50935	2.84584	0.55445	2.62153	2.09048	2.71988	1.75549	-0.96439	0.00151
lcl|NW_004457466.1_cds_XP_004340333.1_7639	3.91955	4.14941	3.499	3.45943	3.06416	2.15153	3.85599	2.89171	-0.96428	0.00243
lcl|NW_004457538.1_cds_XP_004341803.1_6083	4.12473	4.25046	3.77835	2.3918	3.19175	3.67743	4.05118	3.08699	-0.96419	0.00121
lcl|NW_004457368.1_cds_XP_004336641.1_11098	3.18032	2.50798	2.97762	1.75514	1.92739	2.09318	2.88864	1.92524	-0.9634	0.00472
lcl|NW_004457702.1_cds_XP_004356560.1_932	4.92767	4.45875	4.47273	3.1797	3.84323	3.94683	4.61972	3.65659	-0.96313	0.00111
lcl|NW_004457526.1_cds_XP_004341204.1_6607	1.5143	1.41462	2.10361	0.55445	1.03472	0.55445	1.67751	0.71454	-0.96297	0.01603
lcl|NW_004457429.1_cds_XP_004338539.1_9243	8.10295	7.98593	8.03231	7.03849	7.07952	7.1146	8.0404	7.07753	-0.96286	2e-05
lcl|NW_004457592.1_cds_XP_004345861.1_4306	2.07908	1.42033	1.53744	0.55445	1.03944	0.55445	1.67895	0.71611	-0.96283	0.01429
lcl|NW_004457518.1_cds_XP_004341084.1_6777	7.22209	7.27199	7.12742	6.04059	6.5299	6.16627	7.20717	6.24559	-0.96158	3e-05
lcl|NW_004457654.1_cds_XP_004353025.1_2336	3.86384	4.29212	4.56851	3.4484	3.44182	2.95067	4.24149	3.2803	-0.96119	0.00233
lcl|NW_004457668.1_cds_XP_004353375.1_1885	6.06399	5.93749	5.96749	5.14721	5.10385	4.83728	5.98965	5.02945	-0.9602	4e-05
lcl|NW_004457669.1_cds_XP_004353464.1_1853	7.06298	6.77643	6.81896	5.60418	6.09777	6.07731	6.88612	5.92642	-0.9597	0.00017
lcl|NW_004457584.1_cds_XP_004343937.1_4942	5.97166	5.78801	5.90102	4.80018	4.94869	5.033	5.8869	4.92729	-0.95961	8e-05
lcl|NW_004457712.1_cds_XP_004367907.1_284	5.50975	5.58447	5.27836	4.05166	4.53622	4.90671	5.45752	4.4982	-0.95933	0.00028
lcl|NW_004457538.1_cds_XP_004341853.1_6130	7.46272	7.36701	7.28551	5.99365	6.54225	6.703	7.37175	6.41297	-0.95878	5e-05
lcl|NW_004457247.1_cds_XP_004332989.1_14782	1.46619	1.89528	2.01928	0.55445	0.55445	1.39593	1.79359	0.83494	-0.95864	0.00862
lcl|NW_004457712.1_cds_XP_004368173.1_550	5.53124	5.28266	4.8821	3.67791	4.80278	4.33981	5.232	4.2735	-0.9585	0.0013
lcl|NW_004457596.1_cds_XP_004346608.1_4194	6.232	6.25537	6.34473	5.42563	5.35255	5.17924	6.27737	5.31914	-0.95823	3e-05
lcl|NW_004457712.1_cds_XP_004367977.1_354	5.34807	5.52914	5.47864	4.05053	4.86258	4.56823	5.45195	4.49378	-0.95817	0.0001
lcl|NW_004457313.1_cds_XP_004335117.1_13134	5.29962	5.38962	4.97936	4.5974	3.95783	4.23974	5.22287	4.26499	-0.95788	0.00057
lcl|NW_004457538.1_cds_XP_004341883.1_6160	5.73103	5.86483	5.67587	4.80015	4.83436	4.76451	5.75724	4.79967	-0.95757	9e-05
lcl|NW_004457279.1_cds_XP_004334033.1_13726	4.46844	4.02697	4.66927	2.83539	3.7242	3.73313	4.38823	3.4309	-0.95732	0.00186
lcl|NW_004457260.1_cds_XP_004333215.1_14579	6.7491	6.71106	6.68261	5.4274	6.00723	5.83622	6.71425	5.75695	-0.9573	1e-05
lcl|NW_004457442.1_cds_XP_004339661.1_8532	4.78842	3.94191	4.22817	2.83253	3.9624	3.29381	4.3195	3.36292	-0.95658	0.0033
lcl|NW_004457442.1_cds_XP_004339738.1_8609	3.9941	3.22074	3.22838	2.39096	2.87676	2.30638	3.48107	2.5247	-0.95637	0.00539
lcl|NW_004457654.1_cds_XP_004352822.1_2133	3.06355	3.02005	2.52897	1.74871	2.47941	1.51667	2.87086	1.91493	-0.95593	0.00355
lcl|NW_004457342.1_cds_XP_004335841.1_11936	4.37608	4.41946	4.77022	3.44992	3.44082	3.80758	4.52192	3.56611	-0.95582	0.00076
lcl|NW_004457654.1_cds_XP_004353003.1_2314	9.56133	9.46126	9.48805	8.59281	8.50703	8.54413	9.50354	8.54799	-0.95556	1e-05
lcl|NW_004457532.1_cds_XP_004341379.1_6289	5.94055	5.89372	5.60984	4.80408	4.77102	5.00426	5.8147	4.85979	-0.95492	0.00032
lcl|NW_004457313.1_cds_XP_004334884.1_12901	4.75306	4.64523	4.61032	3.44958	4.20881	3.48742	4.66954	3.71527	-0.95427	8e-05
lcl|NW_004457538.1_cds_XP_004341695.1_5975	3.62242	3.74507	3.93717	2.39834	3.29655	2.74837	3.76822	2.81442	-0.9538	0.00059
lcl|NW_004457380.1_cds_XP_004337273.1_10703	3.93045	3.82324	3.43375	2.39134	2.98751	2.95046	3.72915	2.77644	-0.95271	0.00163
lcl|NW_004457381.1_cds_XP_004337354.1_10410	2.61215	1.48299	3.91109	0.55445	2.95015	1.64374	2.66874	1.71611	-0.95263	0.06267
lcl|NW_004457638.1_cds_XP_004351583.1_3020	5.83893	6.11188	5.73627	5.21981	4.7741	4.83603	5.89569	4.94331	-0.95238	0.00036
lcl|NW_004457532.1_cds_XP_004341500.1_6409	3.47517	3.21802	3.42987	2.39478	2.31786	2.55446	3.37435	2.42237	-0.95199	0.00055
lcl|NW_004457712.1_cds_XP_004368092.1_469	4.92602	5.39051	5.2792	4.34695	4.21028	4.18283	5.19858	4.24669	-0.95189	0.00072
lcl|NW_004457442.1_cds_XP_004339695.1_8566	3.17745	2.90872	3.11264	1.74758	1.93291	2.66429	3.06627	2.11493	-0.95135	0.0007
lcl|NW_004457268.1_cds_XP_004333601.1_14097	4.42293	4.05048	4.22465	3.67917	3.09008	3.07524	4.23268	3.2815	-0.95119	0.00065
lcl|NW_004457390.1_cds_XP_004337587.1_10202	2.48695	2.90793	3.10831	1.75072	1.40079	2.49888	2.8344	1.88346	-0.95094	0.00415
lcl|NW_004457380.1_cds_XP_004337128.1_10558	2.29626	2.01249	2.74562	0.55445	1.81789	1.8293	2.35146	1.40055	-0.95091	0.00814
lcl|NW_004457256.1_cds_XP_004333100.1_14661	2.73815	1.63354	2.53592	0.55445	1.31201	2.18856	2.30253	1.35168	-0.95086	0.02106
lcl|NW_004457477.1_cds_XP_004340432.1_7359	3.56301	3.82156	4.21712	2.39848	3.27148	3.07934	3.86723	2.91643	-0.95079	0.00241
lcl|NW_004457532.1_cds_XP_004341405.1_6315	1.48042	1.77523	2.60337	0.55445	1.50058	0.95202	1.95301	1.00235	-0.95066	0.02837
lcl|NW_004457654.1_cds_XP_004352737.1_2048	4.11337	3.99743	4.17099	3.17189	3.18809	3.07372	4.09393	3.14457	-0.94937	0.00016
lcl|NW_004457689.1_cds_XP_004354806.1_1322	2.4885	2.50798	2.52131	1.75518	1.39845	1.51986	2.50593	1.55783	-0.9481	1e-05
lcl|NW_004457586.1_cds_XP_004344799.1_4774	1.68004	2.50936	2.47415	0.55445	1.93293	1.33188	2.22118	1.27309	-0.94809	0.01454
lcl|NW_004457369.1_cds_XP_004336688.1_11077	10.2697	10.3475	10.1253	9.15053	9.34555	9.40246	10.2475	9.29951	-0.94798	4e-05
lcl|NW_004457380.1_cds_XP_004337160.1_10590	3.34851	3.09243	3.5012	1.85217	2.36521	2.88234	3.31405	2.36657	-0.94748	0.00129
lcl|NW_004457313.1_cds_XP_004334729.1_12746	2.29617	2.65613	2.1202	1.74563	1.93431	0.55445	2.3575	1.41147	-0.94604	0.00445
lcl|NW_004457674.1_cds_XP_004353657.1_1655	3.28356	3.02018	3.33334	2.3924	2.31939	2.08849	3.21236	2.26676	-0.9456	0.00091
lcl|NW_004457702.1_cds_XP_004356694.1_1066	3.47449	2.34844	3.61277	2.836	1.93252	1.83056	3.14523	2.1997	-0.94554	0.01582
lcl|NW_004457442.1_cds_XP_004339279.1_8150	5.29804	5.4912	5.45683	4.20453	4.77349	4.43448	5.41536	4.47083	-0.94452	0.00012
lcl|NW_004457654.1_cds_XP_004353071.1_2382	6.71144	6.91997	6.80899	6.15638	5.56397	5.88747	6.81347	5.86927	-0.94419	8e-05
lcl|NW_004457681.1_cds_XP_004354039.1_1392	6.28388	6.37577	6.25271	5.22168	5.65161	5.20655	6.30412	5.35994	-0.94417	3e-05
lcl|NW_004457586.1_cds_XP_004344694.1_4669	5.5088	5.60327	5.67691	4.34378	4.74295	4.87052	5.59633	4.65241	-0.94392	8e-05
lcl|NW_004457584.1_cds_XP_004344201.1_5206	6.29596	6.54452	6.24164	5.42271	5.49294	5.33482	6.36071	5.41682	-0.94388	0.00021
lcl|NW_004457260.1_cds_XP_004333230.1_14594	3.38251	4.29168	3.91532	1.74915	3.27529	3.73444	3.86317	2.91962	-0.94355	0.00463
lcl|NW_004457532.1_cds_XP_004341272.1_6182	2.48599	2.16644	1.53854	0.55445	1.69198	1.11393	2.06366	1.12012	-0.94354	0.0177
lcl|NW_004457396.1_cds_XP_004337880.1_9856	5.11111	4.83983	5.32668	4.70639	4.25206	3.4889	5.09254	4.14912	-0.94342	0.00076
lcl|NW_004457554.1_cds_XP_004342226.1_5706	8.27305	8.28282	8.2791	7.10141	7.45043	7.45358	8.27832	7.33514	-0.94318	0
lcl|NW_004457697.1_cds_XP_004355055.1_1267	4.86082	5.06413	5.18977	4.05801	4.41806	3.81015	5.03824	4.09541	-0.94283	0.00036
lcl|NW_004457380.1_cds_XP_004337017.1_10447	2.08433	1.70755	2.10456	0.55445	1.39411	1.12004	1.96548	1.02287	-0.94261	0.00429
lcl|NW_004457369.1_cds_XP_004336673.1_11062	5.53127	5.78756	5.84555	4.05112	5.0783	5.20734	5.72146	4.77892	-0.94254	0.00028
lcl|NW_004457619.1_cds_XP_004349564.1_3283	7.19025	6.95618	6.99462	5.8571	6.09966	6.35813	7.04702	6.10496	-0.94206	0.00011
lcl|NW_004457554.1_cds_XP_004342337.1_5817	5.78673	6.18494	5.65268	4.34761	5.2438	5.20755	5.87478	4.93299	-0.9418	0.00074
lcl|NW_004457445.1_cds_XP_004339869.1_7907	3.28525	3.55153	2.98015	2.84318	2.31533	1.83347	3.27231	2.33066	-0.94165	0.00253
lcl|NW_004457634.1_cds_XP_004351100.1_3043	7.28442	7.10139	6.75726	5.66486	6.52896	6.12448	7.04769	6.1061	-0.94159	0.00048
lcl|NW_004457554.1_cds_XP_004342136.1_5616	4.79173	4.24446	4.55884	3.68881	3.78052	3.30093	4.53167	3.59009	-0.94159	0.00122
lcl|NW_004457712.1_cds_XP_004368152.1_529	5.693	5.96603	5.48099	4.79959	4.94908	4.56687	5.71334	4.77184	-0.94149	0.0006
lcl|NW_004457259.1_cds_XP_004333118.1_14638	3.72316	2.90637	3.21796	2.40074	2.31413	2.31175	3.2825	2.34221	-0.94029	0.00522
lcl|NW_004457442.1_cds_XP_004339390.1_8261	7.21725	6.97012	7.0737	5.99148	6.21833	6.23062	7.08702	6.14681	-0.94022	0.0001
lcl|NW_004457651.1_cds_XP_004352686.1_2611	1.15068	2.9093	2.2071	0.55445	1.77906	1.11324	2.08902	1.14892	-0.94011	0.05497
lcl|NW_004457268.1_cds_XP_004333708.1_14204	2.65334	3.31121	3.43355	2.39151	1.69193	2.49653	3.1327	2.19333	-0.93938	0.00593
lcl|NW_004457265.1_cds_XP_004333469.1_14293	6.20514	6.02057	6.21184	5.14626	5.26754	5.20623	6.14585	5.20668	-0.93917	0.0001
lcl|NW_004457654.1_cds_XP_004353095.1_2406	3.47433	3.39641	3.11253	1.74766	2.75594	2.66436	3.32776	2.38932	-0.93844	0.00109
lcl|NW_004457244.1_cds_XP_004332881.1_14910	2.80317	3.12404	3.61407	0.55445	2.87663	3.29515	3.18043	2.24208	-0.93835	0.00545
lcl|NW_004457380.1_cds_XP_004337247.1_10677	5.57517	5.347	5.72673	4.80934	4.73625	4.29316	5.54963	4.61291	-0.93672	0.0004
lcl|NW_004457641.1_cds_XP_004352092.1_2809	2.78288	3.06512	3.44992	2.23694	2.41171	1.8403	3.09931	2.16298	-0.93633	0.00387
lcl|NW_004457313.1_cds_XP_004334735.1_12752	5.29843	5.75577	5.89925	4.20615	5.17576	4.76555	5.65115	4.71582	-0.93533	0.00103
lcl|NW_004457442.1_cds_XP_004339762.1_8633	3.17983	3.5507	2.69084	0.55445	2.98107	3.08058	3.14046	2.20537	-0.93509	0.00623
lcl|NW_004457697.1_cds_XP_004355058.1_1270	1.50915	1.42054	1.53864	0.55445	0.55445	0.55445	1.48944	0.55445	-0.93499	0.00057
lcl|NW_004457316.1_cds_XP_004335161.1_12589	4.67885	4.37697	4.5171	3.18106	3.78215	3.81084	4.52431	3.59135	-0.93296	0.00037
lcl|NW_004457668.1_cds_XP_004353377.1_1887	3.06297	4.20051	3.43445	2.39072	2.32047	3.18885	3.56598	2.63335	-0.93263	0.00871
lcl|NW_004457313.1_cds_XP_004334959.1_12976	6.82914	7.07071	7.04961	5.76116	6.15963	6.23106	6.98315	6.05062	-0.93253	0.00012
lcl|NW_004457408.1_cds_XP_004338121.1_9640	4.51304	4.80952	5.1365	3.87897	4.20851	3.57455	4.81969	3.88734	-0.93235	0.00139
lcl|NW_004457586.1_cds_XP_004344616.1_4591	5.02164	4.87027	4.94777	3.17621	4.06381	4.804	4.94656	4.01467	-0.93189	8e-05
lcl|NW_004457373.1_cds_XP_004336893.1_10932	4.42275	4.10227	4.5688	2.39143	3.51796	4.38884	4.36461	3.43274	-0.93186	0.00099
lcl|NW_004457442.1_cds_XP_004339302.1_8173	3.64235	3.69493	3.92013	3.44579	3.18824	1.8293	3.75247	2.82111	-0.93136	0.00052
lcl|NW_004457705.1_cds_XP_004356973.1_795	5.44189	5.26066	5.45779	4.20357	4.64436	4.5238	5.38678	4.45725	-0.92953	0.00014
lcl|NW_004457586.1_cds_XP_004344600.1_4575	6.56185	6.23208	6.48876	5.60571	5.52719	5.36197	6.42757	5.49829	-0.92927	0.00024
lcl|NW_004457346.1_cds_XP_004336165.1_11578	4.61997	3.8446	3.80888	3.19486	3.19974	3.09152	4.09115	3.16204	-0.92911	0.00416
lcl|NW_004457654.1_cds_XP_004352794.1_2105	5.29887	5.62021	5.49984	4.70287	4.80179	4.12738	5.47297	4.54401	-0.92896	0.00029
lcl|NW_004457591.1_cds_XP_004345382.1_4505	7.41672	7.68886	7.70543	6.74194	6.56993	6.7144	7.60367	6.67542	-0.92825	0.00015
lcl|NW_004457249.1_cds_XP_004333005.1_14747	2.2573	2.87558	2.81405	0.55445	1.99735	2.61106	2.64898	1.72095	-0.92802	0.00547
lcl|NW_004457442.1_cds_XP_004339142.1_8013	3.28377	3.47656	2.98586	1.74886	2.13835	3.076	3.24873	2.32107	-0.92766	0.00192
lcl|NW_004457707.1_cds_XP_004356990.1_783	7.25698	7.08358	7.19824	6.33326	6.20622	6.21778	7.1796	6.25242	-0.92718	5e-05
lcl|NW_004457503.1_cds_XP_004340809.1_6992	7.26974	7.39994	7.26125	6.15318	6.54353	6.45293	7.31031	6.38321	-0.9271	4e-05
lcl|NW_004457442.1_cds_XP_004339360.1_8231	2.07811	3.06444	2.991	0.55445	2.49369	2.30497	2.71118	1.78437	-0.92681	0.01342
lcl|NW_004457592.1_cds_XP_004345898.1_4343	7.34491	7.30944	7.366	6.55082	6.45939	6.23058	7.34012	6.4136	-0.92652	1e-05
lcl|NW_004457442.1_cds_XP_004339597.1_8468	4.05544	3.82311	3.33384	2.39196	3.09014	2.95085	3.73746	2.81098	-0.92648	0.00322
lcl|NW_004457573.1_cds_XP_004367466.1_5336	8.27258	8.4142	8.32057	7.0794	7.64656	7.50302	8.33579	7.40966	-0.92613	2e-05
lcl|NW_004457702.1_cds_XP_004356465.1_837	6.68246	6.66922	6.47891	5.48739	5.56468	6.00089	6.6102	5.68432	-0.92588	0.0001
lcl|NW_004457462.1_cds_XP_004340060.1_7713	3.17782	2.78746	2.52902	1.74867	2.1385	1.83089	2.83143	1.90602	-0.92541	0.00441
lcl|NW_004457297.1_cds_XP_004334331.1_13389	2.80266	2.349	2.53283	0.55445	1.69316	2.66278	2.5615	1.6368	-0.9247	0.00263
lcl|NW_004457326.1_cds_XP_004335577.1_12173	5.48777	5.36942	5.33078	4.70212	4.42226	4.28979	5.39599	4.47139	-0.9246	8e-05
lcl|NW_004457654.1_cds_XP_004352771.1_2082	7.22405	6.97694	7.2404	5.85794	6.36935	6.44167	7.14713	6.22298	-0.92415	0.00014
lcl|NW_004457262.1_cds_XP_004333345.1_14453	2.48742	2.16533	2.69351	0.55445	1.92957	2.09113	2.44875	1.52505	-0.9237	0.00392
lcl|NW_004457617.1_cds_XP_004348743.1_3546	6.16438	6.12402	6.22488	4.98472	5.47191	5.28603	6.17109	5.24755	-0.92354	2e-05
lcl|NW_004457714.1_cds_XP_004357491.1_173	4.83094	5.02708	5.03525	4.34083	3.78083	4.00152	4.96442	4.04106	-0.92336	0.00018
lcl|NW_004457378.1_cds_XP_004336979.1_10784	7.14485	7.02425	7.08831	6.00666	6.25343	6.22767	7.0858	6.16259	-0.92322	2e-05
lcl|NW_004457619.1_cds_XP_004349566.1_3285	2.73522	2.57983	1.93778	0.55445	1.87056	2.059	2.41761	1.49467	-0.92294	0.01004
lcl|NW_004457380.1_cds_XP_004336983.1_10413	2.09354	2.97761	2.54868	0.55445	2.20904	2.08847	2.53994	1.61732	-0.92262	0.00995
lcl|NW_004457620.1_cds_XP_004349587.1_3198	5.30022	5.28119	4.64732	3.68477	4.20557	4.57258	5.07625	4.1543	-0.92194	0.00178
lcl|NW_004457598.1_cds_XP_004347082.1_3895	2.80378	3.01993	2.98543	2.39362	2.13811	1.51689	2.93638	2.01621	-0.92017	0.00052
lcl|NW_004457442.1_cds_XP_004339586.1_8457	2.5725	2.43247	2.60302	2.19163	1.27325	1.38332	2.536	1.61607	-0.91993	0.00043
lcl|NW_004457538.1_cds_XP_004341839.1_6118	1.82264	2.16574	2.11455	1.75074	1.0388	0.55445	2.03431	1.11466	-0.91965	0.00275
lcl|NW_004457618.1_cds_XP_004367623.1_3415	2.93889	3.1241	2.33957	0.55445	2.1398	2.95014	2.80085	1.88146	-0.91939	0.00707
lcl|NW_004457598.1_cds_XP_004347211.1_4024	5.05186	4.80948	4.87944	3.68055	4.06401	4.23867	4.9136	3.99441	-0.91919	0.00021
lcl|NW_004457538.1_cds_XP_004341884.1_6161	4.46975	3.99591	3.69054	2.39616	3.51423	3.4898	4.05207	3.1334	-0.91867	0.00311
lcl|NW_004457442.1_cds_XP_004339408.1_8279	3.93097	4.10188	4.04677	2.39316	3.27562	3.6566	4.02654	3.10846	-0.91808	0.00016
lcl|NW_004457283.1_cds_XP_004334083.1_13663	3.06607	3.69149	3.68379	3.46125	2.13267	2.09388	3.48045	2.5626	-0.91785	0.00353
lcl|NW_004457390.1_cds_XP_004337577.1_10192	4.71701	4.29076	3.97831	3.1804	3.65439	3.3979	4.3287	3.4109	-0.9178	0.00244
lcl|NW_004457372.1_cds_XP_004336770.1_10981	3.38159	2.90901	3.43512	2.83365	2.62578	1.51556	3.24191	2.325	-0.91691	0.00265
lcl|NW_004457394.1_cds_XP_004337807.1_9930	1.96786	2.16625	2.11717	2.39257	0.55445	0.55445	2.08376	1.16715	-0.91661	0.00082
lcl|NW_004457669.1_cds_XP_004353403.1_1792	6.84659	6.95593	6.87447	5.85846	6.00935	6.06154	6.89233	5.97645	-0.91588	2e-05
lcl|NW_004457442.1_cds_XP_004339650.1_8521	5.7684	5.90868	5.93354	4.34668	5.5461	4.97148	5.87021	4.95475	-0.91545	8e-05
lcl|NW_004457394.1_cds_XP_004337816.1_9939	3.8711	4.0441	3.67883	1.76029	3.50274	3.58565	3.86468	2.94956	-0.91512	0.00074
lcl|NW_004457359.1_cds_XP_004336368.1_11386	1.36777	1.87933	1.52922	0.55445	0.55445	0.92374	1.59211	0.67755	-0.91456	0.00887
lcl|NW_004457442.1_cds_XP_004339162.1_8033	6.45205	6.12422	5.81105	5.35995	4.94843	5.33595	6.12911	5.21478	-0.91433	0.00091
lcl|NW_004457629.1_cds_XP_004367720.1_3122	3.79363	3.69467	3.69683	2.39069	2.75665	3.29486	3.72837	2.81407	-0.91431	8e-05
lcl|NW_004457441.1_cds_XP_004339052.1_8715	4.63842	3.88292	3.61062	3.45136	3.27487	2.66583	4.04399	3.13068	-0.9133	0.00573
lcl|NW_004457477.1_cds_XP_004340443.1_7370	2.07876	1.95789	2.11798	1.74763	0.55445	1.11398	2.05155	1.13868	-0.91286	0.00055
lcl|NW_004457702.1_cds_XP_004356611.1_983	5.19359	4.871	5.01716	3.87555	4.34205	4.12604	5.02725	4.11455	-0.9127	0.00034
lcl|NW_004457383.1_cds_XP_004337376.1_10390	2.08527	1.49392	2.70229	1.76131	0.55445	1.22817	2.09383	1.18131	-0.91252	0.02665
lcl|NW_004457490.1_cds_XP_004340616.1_7173	5.05149	5.03913	4.94966	4.47622	4.34071	3.48689	5.01343	4.10127	-0.91215	4e-05
lcl|NW_004457380.1_cds_XP_004337034.1_10464	4.37557	4.46003	4.6539	3.67811	3.59032	3.48641	4.4965	3.58495	-0.91155	0.00034
lcl|NW_004457611.1_cds_XP_004348465.1_3609	3.64339	3.8831	3.7716	2.39331	2.87504	3.2966	3.76603	2.85498	-0.91105	0.00034
lcl|NW_004457592.1_cds_XP_004346038.1_4483	4.17054	3.12371	3.69445	2.83654	2.75518	2.665	3.6629	2.75224	-0.91066	0.00676
lcl|NW_004457329.1_cds_XP_004335623.1_12085	1.50953	2.16604	2.52821	0.55445	1.4015	1.51697	2.06793	1.15764	-0.91029	0.02016
lcl|NW_004457343.1_cds_XP_004335924.1_11669	3.86404	3.39626	3.84651	3.44924	2.62422	2.30717	3.70227	2.79354	-0.90873	0.00171
lcl|NW_004457518.1_cds_XP_004341123.1_6816	4.75524	4.57158	4.55922	3.88729	3.78071	3.49202	4.62868	3.72001	-0.90868	0.00019
lcl|NW_004457641.1_cds_XP_004352088.1_2805	10.0934	10.1859	9.87101	9.1072	9.11673	9.20065	10.0501	9.14153	-0.90858	9e-05
lcl|NW_004457594.1_cds_XP_004346049.1_4240	7.34433	7.37546	7.4501	6.51504	6.50371	6.42735	7.38996	6.48203	-0.90793	2e-05
lcl|NW_004457442.1_cds_XP_004339699.1_8570	4.8241	5.01289	4.84816	3.17189	4.6091	4.18195	4.89505	3.98765	-0.90741	0.00015
lcl|NW_004457676.1_cds_XP_004353760.1_1514	2.29857	3.01815	2.8427	0.55445	1.92855	2.95559	2.71981	1.81286	-0.90694	0.00628
lcl|NW_004457554.1_cds_XP_004342058.1_5539	3.0028	2.67876	3.06766	0.55445	2.62718	2.84702	2.91641	2.00955	-0.90686	0.0017
lcl|NW_004457611.1_cds_XP_004348525.1_3669	3.1845	2.57141	2.1879	0.55445	1.92214	2.7473	2.64794	1.7413	-0.90664	0.0118
lcl|NW_004457702.1_cds_XP_004356549.1_921	6.98684	6.86122	6.97483	5.60489	6.33641	6.1642	6.94096	6.03517	-0.9058	3e-05
lcl|NW_004457702.1_cds_XP_004356736.1_1108	4.51161	4.05136	4.33614	3.44413	3.44464	3.29315	4.2997	3.39397	-0.90573	0.00097
lcl|NW_004457638.1_cds_XP_004351505.1_2942	4.51246	5.0656	4.04931	3.67792	3.65915	3.57318	4.54246	3.63675	-0.90571	0.00416
lcl|NW_004457554.1_cds_XP_004342078.1_5559	3.79397	4.0505	4.38205	3.67904	2.75576	3.07518	4.07551	3.16999	-0.90552	0.00174
lcl|NW_004457329.1_cds_XP_004335630.1_12092	4.42314	4.67961	4.38101	3.1755	3.78604	3.80748	4.49458	3.58967	-0.90491	0.00043
lcl|NW_004457442.1_cds_XP_004339675.1_8546	4.11825	4.09892	3.83341	3.46301	2.47169	3.40268	4.01686	3.11246	-0.9044	0.00052
lcl|NW_004457620.1_cds_XP_004349604.1_3215	5.0216	4.77806	4.69193	3.17604	4.42084	4.18451	4.83053	3.92713	-0.9034	0.00042
lcl|NW_004457702.1_cds_XP_004356532.1_904	3.56111	3.5531	3.6134	2.83539	2.87621	2.3068	3.57587	2.6728	-0.90307	3e-05
lcl|NW_004457252.1_cds_XP_004333069.1_14727	3.28357	3.02017	3.52536	1.74825	2.87568	2.49705	3.27636	2.37366	-0.9027	0.00198
lcl|NW_004457618.1_cds_XP_004367564.1_3356	7.27185	7.41316	7.3417	6.57553	6.40003	6.3442	7.34224	6.43992	-0.90232	3e-05
lcl|NW_004457592.1_cds_XP_004345949.1_4394	6.49633	6.69514	6.34733	5.29035	5.85748	5.6858	6.51293	5.61121	-0.90172	0.00024
lcl|NW_004457415.1_cds_XP_004338363.1_9467	5.34888	5.34776	5.10636	4.70445	3.95889	4.43738	5.26766	4.3669	-0.90076	0.00023
lcl|NW_004457677.1_cds_XP_004353950.1_1469	5.85864	6.05845	5.78344	5.23053	4.53189	5.23846	5.90018	5.00029	-0.89989	0.00019
lcl|NW_004457606.1_cds_XP_004347789.1_3856	2.4855	2.51069	2.70173	1.74579	2.14075	1.11339	2.56597	1.66664	-0.89933	0.00071
lcl|NW_004457719.1_cds_XP_004357706.1_146	4.93024	5.23397	4.55416	3.89195	4.24439	3.88537	4.90612	4.00724	-0.89888	0.0016
lcl|NW_004457246.1_cds_XP_004332963.1_14808	2.06867	2.9497	1.61219	0.55445	1.67772	1.70576	2.21019	1.31264	-0.89755	0.03012
lcl|NW_004457442.1_cds_XP_004339592.1_8463	5.19396	5.30476	5.65256	4.34773	4.67543	4.43603	5.38376	4.4864	-0.89736	0.00066
lcl|NW_004457532.1_cds_XP_004341314.1_6224	5.10956	5.21419	5.40844	4.04923	4.4239	4.56747	5.24406	4.34687	-0.89719	0.00028
lcl|NW_004457687.1_cds_XP_004354551.1_1347	5.28246	5.41964	5.33333	3.9024	4.81538	4.62682	5.34515	4.4482	-0.89695	6e-05
lcl|NW_004457596.1_cds_XP_004346572.1_4158	6.70223	7.0829	6.60983	5.81442	5.95327	5.9382	6.79832	5.90197	-0.89635	0.00045
lcl|NW_004457604.1_cds_XP_004347725.1_3866	2.0854	1.70802	2.96953	0.55445	1.68059	1.83899	2.25431	1.35801	-0.8963	0.02641
lcl|NW_004457442.1_cds_XP_004339683.1_8554	4.78877	4.64579	4.11149	3.677	3.7881	3.39336	4.51535	3.61948	-0.89586	0.00208
lcl|NW_004457638.1_cds_XP_004351564.1_3001	6.20504	6.07338	6.23999	4.98338	5.33243	5.51513	6.17281	5.27698	-0.89583	7e-05
lcl|NW_004457442.1_cds_XP_004339085.1_7956	4.67806	4.9566	4.84159	3.4524	4.45835	3.87904	4.82542	3.92993	-0.89549	0.00028
lcl|NW_004457574.1_cds_XP_004367492.1_5297	3.722	3.39505	3.84071	3.45529	2.31622	2.49994	3.65259	2.75715	-0.89544	0.00133
lcl|NW_004457618.1_cds_XP_004367612.1_3404	5.67389	5.90896	5.90067	5.22097	4.57403	5.00226	5.82784	4.93242	-0.89542	0.00017
lcl|NW_004457313.1_cds_XP_004334938.1_12955	2.65538	1.7126	2.5229	0.55445	2.13464	1.5191	2.29696	1.40273	-0.89423	0.01606
lcl|NW_004457554.1_cds_XP_004342031.1_5512	12.1648	12.1941	12.1559	11.0483	11.4265	11.3573	12.1716	11.2774	-0.89422	0
lcl|NW_004457268.1_cds_XP_004333705.1_14201	2.07878	2.16639	2.33877	1.74769	1.03981	1.114	2.19465	1.3005	-0.89415	0.00121
lcl|NW_004457328.1_cds_XP_004335611.1_12160	3.38484	3.55029	3.60226	2.84658	1.92701	3.08192	3.51246	2.61851	-0.89396	0.00035
lcl|NW_004457710.1_cds_XP_004357178.1_745	5.24851	5.5297	5.31003	3.87755	5.00345	4.52662	5.36275	4.46921	-0.89354	0.00025
lcl|NW_004457343.1_cds_XP_004335903.1_11648	6.96293	7.19463	6.91684	5.95055	6.04752	6.3958	7.0248	6.13129	-0.89351	0.00015
lcl|NW_004457313.1_cds_XP_004334952.1_12969	4.46752	4.29284	4.22887	4.04783	3.18897	3.07298	4.32974	3.43659	-0.89315	0.00027
lcl|NW_004457442.1_cds_XP_004339772.1_8643	2.30048	2.34567	2.10605	0.55445	1.68416	1.83719	2.25073	1.3586	-0.89213	0.00106
lcl|NW_004457262.1_cds_XP_004333346.1_14454	3.64203	3.31187	4.38639	3.17036	3.18911	2.30496	3.7801	2.88814	-0.89196	0.00699
lcl|NW_004457669.1_cds_XP_004353402.1_1791	4.65328	4.76211	5.31112	4.23228	4.25322	3.5663	4.90884	4.01727	-0.89157	0.00172
lcl|NW_004457712.1_cds_XP_004368011.1_388	6.06608	5.96386	6.03945	4.48312	5.40746	5.50583	6.02313	5.13214	-0.891	3e-05
lcl|NW_004457471.1_cds_XP_004340363.1_7407	5.09584	5.35531	5.21235	4.87869	4.25472	3.86192	5.22117	4.33178	-0.88939	0.00021
lcl|NW_004457313.1_cds_XP_004335096.1_13113	2.0782	3.31178	3.11561	2.38884	1.93445	1.51507	2.8352	1.94612	-0.88908	0.01774
lcl|NW_004457245.1_cds_XP_004332903.1_14826	3.38225	3.69425	3.69462	3.17527	2.62406	2.30729	3.59037	2.70221	-0.88817	0.00084
lcl|NW_004457291.1_cds_XP_004334221.1_13541	3.63131	3.38987	4.07817	2.83301	2.30941	3.29299	3.69979	2.8118	-0.88798	0.00296
lcl|NW_004457598.1_cds_XP_004347117.1_3930	6.00361	6.16081	5.65279	4.80287	5.19844	5.1521	5.93907	5.05114	-0.88793	0.00064
lcl|NW_004457532.1_cds_XP_004341599.1_6508	8.45435	8.44386	8.55867	7.51437	7.58786	7.69153	8.48563	7.59792	-0.88771	2e-05
lcl|NW_004457391.1_cds_XP_004337725.1_10075	2.0786	1.71419	2.1187	0.55445	2.13982	0.55445	1.9705	1.08291	-0.88759	0.00424
lcl|NW_004457294.1_cds_XP_004334264.1_13498	2.94677	2.50213	3.59298	2.85827	1.68152	1.83974	3.01396	2.12651	-0.88745	0.01086
lcl|NW_004457313.1_cds_XP_004334838.1_12855	5.75045	5.45127	5.45351	4.70268	4.64145	4.65141	5.55174	4.66518	-0.88656	0.00032
lcl|NW_004457270.1_cds_XP_004333916.1_13888	5.44208	5.52948	5.50348	4.20439	5.00263	4.60889	5.49168	4.6053	-0.88638	2e-05
lcl|NW_004457654.1_cds_XP_004352978.1_2289	5.02245	4.71244	4.72791	3.45373	4.11131	4.24079	4.82093	3.93528	-0.88565	0.00044
lcl|NW_004457712.1_cds_XP_004368013.1_390	8.56785	8.41675	8.57866	7.62516	7.75662	7.52498	8.52109	7.63558	-0.8855	4e-05
lcl|NW_004457343.1_cds_XP_004336008.1_11753	3.28409	3.55252	4.27612	2.39443	2.98522	3.07679	3.70424	2.81881	-0.88543	0.00634
lcl|NW_004457608.1_cds_XP_004348338.1_3785	6.56088	6.82386	6.53826	5.65637	5.88644	5.72425	6.641	5.75568	-0.88532	0.00019
lcl|NW_004457262.1_cds_XP_004333348.1_14456	5.93994	5.90879	5.63345	4.89587	5.02804	4.9057	5.82739	4.9432	-0.88419	0.00028
lcl|NW_004457592.1_cds_XP_004345988.1_4433	5.57337	5.78776	5.89971	4.34618	5.19934	5.06407	5.75361	4.86986	-0.88375	0.00028
lcl|NW_004457626.1_cds_XP_004349718.1_3131	4.27762	4.24616	4.68968	2.83912	3.84428	3.87911	4.40449	3.52084	-0.88365	0.00105
lcl|NW_004457341.1_cds_XP_004335773.1_11987	2.58715	3.94656	3.09957	2.83655	2.987	1.15897	3.21109	2.32751	-0.88359	0.0149
lcl|NW_004457372.1_cds_XP_004336756.1_10967	5.08124	4.80972	5.0775	3.67933	4.29803	4.34064	4.98948	4.106	-0.88348	0.00032
lcl|NW_004457268.1_cds_XP_004333543.1_14039	4.31614	4.4988	4.17124	3.34351	3.49113	3.50204	4.32873	3.44556	-0.88317	0.00048
lcl|NW_004457592.1_cds_XP_004345987.1_4432	2.9473	3.21135	2.68225	2.41331	1.68059	2.09781	2.94696	2.06391	-0.88306	0.00268
lcl|NW_004457323.1_cds_XP_004335524.1_12429	3.7942	4.05032	4.38107	1.7485	4.25382	3.57436	4.07519	3.19223	-0.88297	0.00173
lcl|NW_004457511.1_cds_XP_004340867.1_6946	7.60188	7.73469	7.51467	6.68974	6.77013	6.7425	7.61708	6.73412	-0.88296	7e-05
lcl|NW_004457414.1_cds_XP_004338259.1_9497	4.32758	4.10178	4.4761	2.83748	3.8455	3.57495	4.30182	3.41931	-0.88251	0.00064
lcl|NW_004457350.1_cds_XP_004336244.1_11546	3.06405	2.34797	3.22402	1.75021	1.93103	2.30857	2.87868	1.9966	-0.88207	0.00864
lcl|NW_004457617.1_cds_XP_004348715.1_3518	4.78909	5.26001	4.77215	3.87691	3.96053	4.34006	4.94042	4.05917	-0.88125	0.00105
lcl|NW_004457307.1_cds_XP_004334535.1_13204	5.63475	5.84947	5.43147	4.34656	5.05347	4.87212	5.63856	4.75738	-0.88118	0.00046
lcl|NW_004457532.1_cds_XP_004341525.1_6434	1.82153	2.51064	2.70148	0.55445	2.32125	1.51533	2.34455	1.46368	-0.88087	0.01275
lcl|NW_004457702.1_cds_XP_004356781.1_1153	2.07871	2.78777	1.53858	0.55445	1.69201	1.51603	2.13502	1.25416	-0.88086	0.02752
lcl|NW_004457588.1_cds_XP_004345358.1_4529	3.17743	3.22063	3.11274	1.74751	2.62484	2.49651	3.17027	2.28962	-0.88065	0.0001
lcl|NW_004457435.1_cds_XP_004338865.1_8818	6.76836	6.65589	6.73593	5.75273	5.77895	5.98679	6.72006	5.83949	-0.88057	2e-05
lcl|NW_004457518.1_cds_XP_004341007.1_6700	6.33664	6.38772	6.64031	5.65477	5.616	5.45372	6.45489	5.57483	-0.88006	0.00021
lcl|NW_004457554.1_cds_XP_004342085.1_5566	6.40329	6.66953	6.42064	5.69212	5.66954	5.49186	6.49782	5.61784	-0.87998	0.00018
lcl|NW_004457486.1_cds_XP_004340540.1_7265	1.50914	1.42055	1.85745	0.55445	1.03995	0.55445	1.59571	0.71628	-0.87943	0.00691
lcl|NW_004457453.1_cds_XP_004339950.1_7776	7.1065	7.14032	7.00165	6.19156	6.32748	6.09112	7.08282	6.20339	-0.87943	3e-05
lcl|NW_004457586.1_cds_XP_004344838.1_4813	4.37509	3.99747	3.69821	3.17167	3.18824	3.0736	4.02359	3.1445	-0.87909	0.00236
lcl|NW_004457681.1_cds_XP_004354044.1_1397	5.85612	5.62109	5.9699	4.04776	5.45434	5.31009	5.8157	4.9374	-0.87831	0.00031
lcl|NW_004457702.1_cds_XP_004356756.1_1128	3.47356	3.8841	3.61673	2.38881	2.87833	3.07316	3.65813	2.7801	-0.87803	0.00108
lcl|NW_004457584.1_cds_XP_004344188.1_5193	4.8597	4.89987	5.0766	4.3495	3.84608	4.00816	4.94539	4.06791	-0.87748	0.00018
lcl|NW_004457329.1_cds_XP_004335624.1_12086	2.2968	2.51019	2.11769	0.55445	2.62449	1.11407	2.30823	1.431	-0.87722	0.00241
lcl|NW_004457554.1_cds_XP_004342092.1_5573	1.82235	1.42023	1.53686	0.55445	1.03921	0.55445	1.59315	0.71604	-0.87711	0.00557
lcl|NW_004457545.1_cds_XP_004341934.1_5921	1.822	2.34847	2.85014	0.55445	2.31958	1.51632	2.3402	1.46345	-0.87675	0.01571
lcl|NW_004457259.1_cds_XP_004333122.1_14642	1.82875	1.4157	1.52836	0.55445	1.03379	0.55445	1.59094	0.71423	-0.87671	0.00595
lcl|NW_004457611.1_cds_XP_004348473.1_3617	3.0637	3.11083	2.58035	3.7785	0.55445	1.7922	2.91829	2.04172	-0.87658	0.00336
lcl|NW_004457596.1_cds_XP_004346483.1_4069	5.09123	5.2032	5.33507	3.70465	4.47942	4.81713	5.20983	4.33373	-0.8761	0.00018
lcl|NW_004457611.1_cds_XP_004348573.1_3717	2.48656	1.71377	1.53695	0.55445	1.03925	1.517	1.91243	1.0369	-0.87553	0.02246
lcl|NW_004457339.1_cds_XP_004335765.1_11996	7.70566	7.69721	7.59122	6.66404	6.83789	6.86844	7.6647	6.79012	-0.87457	2e-05
lcl|NW_004457586.1_cds_XP_004344718.1_4693	2.07888	2.34846	2.52979	0.55445	1.6916	2.08838	2.31904	1.44481	-0.87423	0.00318
lcl|NW_004457586.1_cds_XP_004344782.1_4757	3.38199	3.02034	3.11259	1.74762	2.48035	2.66432	3.17164	2.29743	-0.87421	0.00117
lcl|NW_004457654.1_cds_XP_004352742.1_2053	1.82721	1.70726	2.32416	0.55445	2.1273	0.55445	1.95287	1.07873	-0.87414	0.00922
lcl|NW_004457654.1_cds_XP_004352911.1_2222	6.38363	6.65105	6.7676	5.91099	5.56128	5.70947	6.60076	5.72725	-0.87352	0.0003
lcl|NW_004457346.1_cds_XP_004336184.1_11597	8.36279	8.40539	8.32188	7.17592	7.64124	7.65255	8.36335	7.4899	-0.87345	1e-05
lcl|NW_004457268.1_cds_XP_004333753.1_14249	2.49015	1.71145	1.84611	0.55445	1.03568	1.83731	2.0159	1.14248	-0.87342	0.01391
lcl|NW_004457631.1_cds_XP_004367742.1_3119	2.29667	2.5103	1.85732	0.55445	1.40249	2.08796	2.22143	1.3483	-0.87313	0.0074
lcl|NW_004457584.1_cds_XP_004344207.1_5212	3.93383	2.45695	2.26937	0.55445	2.02603	3.46254	2.88671	2.01434	-0.87238	0.03167
lcl|NW_004457323.1_cds_XP_004335539.1_12444	2.65266	1.95835	2.70236	0.55445	2.6268	1.51501	2.43779	1.56542	-0.87237	0.00957
lcl|NW_004457431.1_cds_XP_004338598.1_9043	3.86355	4.05079	4.61279	3.173	3.44264	3.29482	4.17571	3.30349	-0.87222	0.00289
lcl|NW_004457278.1_cds_XP_004334030.1_13730	4.86657	4.92322	5.02541	3.5007	4.4082	4.29344	4.9384	4.06745	-0.87096	9e-05
lcl|NW_004457538.1_cds_XP_004341852.1_6129	3.72285	3.82073	3.32511	2.40006	3.35537	2.50143	3.6229	2.75229	-0.87061	0.00175
lcl|NW_004457532.1_cds_XP_004341391.1_6301	1.50991	1.7134	1.53544	0.55445	1.03864	0.55445	1.58625	0.71584	-0.87041	0.00162
lcl|NW_004457596.1_cds_XP_004346491.1_4077	2.93857	3.76071	3.52862	3.17175	2.14058	2.30562	3.4093	2.53932	-0.86998	0.00511
lcl|NW_004457442.1_cds_XP_004339367.1_8238	3.64273	3.76042	4.04948	3.17327	2.48085	3.18895	3.81754	2.94769	-0.86985	0.001
lcl|NW_004457242.1_cds_XP_004332802.1_14932	1.82208	1.95775	1.53779	0.55445	1.03958	1.11423	1.77254	0.90275	-0.86979	0.00484
lcl|NW_004457252.1_cds_XP_004333056.1_14714	2.80274	2.90916	3.23011	1.74587	2.75758	1.82925	2.98067	2.1109	-0.86977	0.00185
lcl|NW_004457375.1_cds_XP_004336918.1_10844	6.29656	6.26678	6.37029	5.14676	5.4722	5.70652	6.31121	5.44183	-0.86939	2e-05
lcl|NW_004457710.1_cds_XP_004357153.1_720	9.00531	9.01708	9.00001	7.86747	8.3566	8.19022	9.00747	8.13809	-0.86937	0
lcl|NW_004457606.1_cds_XP_004347777.1_3844	2.08238	1.71158	2.32687	2.40478	0.55445	0.55445	2.04028	1.17122	-0.86905	0.0076
lcl|NW_004457247.1_cds_XP_004332967.1_14760	3.56899	2.90196	3.31779	0.55445	3.4265	3.20124	3.26292	2.39406	-0.86885	0.00353
lcl|NW_004457654.1_cds_XP_004352964.1_2275	7.18337	6.79281	7.36641	6.29764	6.19566	6.24363	7.1142	6.24564	-0.86856	0.00056
lcl|NW_004457405.1_cds_XP_004337989.1_9771	10.2018	10.1708	10.027	9.07519	9.36052	9.35834	10.1332	9.26468	-0.86854	3e-05
lcl|NW_004457640.1_cds_XP_004351684.1_2917	2.29785	2.16546	2.69427	0.55445	1.68938	2.30957	2.38586	1.5178	-0.86806	0.0044
lcl|NW_004457549.1_cds_XP_004341993.1_5886	4.11436	3.69413	3.69401	2.83696	2.98618	3.07594	3.83417	2.96636	-0.8678	0.00133
lcl|NW_004457631.1_cds_XP_004367733.1_3110	2.80381	3.01991	2.69721	0.55445	3.27516	2.08918	2.84031	1.97293	-0.86738	0.00112
lcl|NW_004457431.1_cds_XP_004338729.1_9174	3.56166	2.50987	2.3369	0.55445	2.75448	2.4978	2.80281	1.93558	-0.86723	0.01814
lcl|NW_004457415.1_cds_XP_004338310.1_9414	4.85894	4.8409	5.01716	3.1726	4.46235	4.48078	4.90567	4.03858	-0.86709	0.00013
lcl|NW_004457268.1_cds_XP_004333584.1_14079	3.64343	3.39603	3.52421	3.17625	2.47913	2.30775	3.52122	2.65438	-0.86685	0.00041
lcl|NW_004457269.1_cds_XP_004333806.1_13953	9.77278	9.92643	9.89995	8.78988	9.11081	9.09885	9.86639	8.99985	-0.86654	2e-05
lcl|NW_004457307.1_cds_XP_004334534.1_13203	5.85632	6.07344	6.06525	4.9831	5.15344	5.25916	5.99833	5.1319	-0.86644	0.00014
lcl|NW_004457631.1_cds_XP_004367726.1_3103	2.65275	2.34901	1.85913	1.7456	1.40344	1.11333	2.28696	1.42079	-0.86617	0.01007
lcl|NW_004457511.1_cds_XP_004340876.1_6955	6.97906	6.91271	6.90701	5.95183	6.21588	6.03264	6.93293	6.06678	-0.86614	1e-05
lcl|NW_004457342.1_cds_XP_004335847.1_11942	6.09577	6.09679	6.09974	4.90626	5.44588	5.34239	6.09744	5.23151	-0.86593	0
lcl|NW_004457702.1_cds_XP_004356798.1_1170	3.86404	3.47674	3.84651	2.39237	2.62422	3.57411	3.72909	2.86357	-0.86553	0.00114
lcl|NW_004457610.1_cds_XP_004348363.1_3775	6.32929	5.94454	6.37158	5.35926	5.29025	5.39934	6.21514	5.34961	-0.86552	0.00048
lcl|NW_004457451.1_cds_XP_004339909.1_7860	3.64248	2.90904	3.22946	1.74634	2.62588	2.81356	3.26033	2.39526	-0.86507	0.00421
lcl|NW_004457532.1_cds_XP_004341582.1_6491	7.57588	7.66353	7.68162	6.22724	7.18089	6.91803	7.64034	6.77539	-0.86496	2e-05
lcl|NW_004457380.1_cds_XP_004337106.1_10536	6.54801	6.93486	6.80529	5.70397	6.1362	5.8543	6.76272	5.89816	-0.86456	0.00028
lcl|NW_004457611.1_cds_XP_004348531.1_3675	5.93996	6.13648	5.88225	5.06815	5.17608	5.12282	5.98623	5.12235	-0.86388	0.00017
lcl|NW_004457271.1_cds_XP_004333984.1_13815	7.70214	7.80929	7.5029	6.72226	6.80426	6.89708	7.67144	6.80787	-0.86357	0.00014
lcl|NW_004457263.1_cds_XP_004333383.1_14354	6.64281	6.66956	6.97759	5.48552	6.18339	6.03081	6.76332	5.89991	-0.86341	0.00025
lcl|NW_004457291.1_cds_XP_004334206.1_13526	3.56414	2.50776	2.84006	1.75594	2.47309	2.09377	2.97065	2.1076	-0.86305	0.01084
lcl|NW_004457518.1_cds_XP_004341116.1_6809	4.11478	4.41908	4.04504	3.17763	3.51543	3.29748	4.19297	3.33018	-0.86279	0.00075
lcl|NW_004457545.1_cds_XP_004341927.1_5914	1.82208	1.42039	1.85637	0.55445	1.402	0.55445	1.69961	0.83696	-0.86265	0.00671
lcl|NW_004457589.1_cds_XP_004345366.1_4513	9.13412	9.25726	9.13949	8.23329	8.33739	8.37237	9.17696	8.31435	-0.86261	2e-05
lcl|NW_004457262.1_cds_XP_004333312.1_14420	1.82226	1.42028	1.8556	0.55445	1.4016	0.55445	1.69938	0.83683	-0.86255	0.00671
lcl|NW_004457323.1_cds_XP_004335409.1_12314	3.99083	4.09452	3.7621	2.39325	3.41265	3.45567	3.94915	3.08719	-0.86196	0.00062
lcl|NW_004457702.1_cds_XP_004356595.1_967	3.56076	3.69472	3.43477	2.834	2.32065	2.94989	3.56342	2.70151	-0.86191	0.00044
lcl|NW_004457254.1_cds_XP_004333081.1_14675	4.51334	4.19975	4.65036	3.17697	4.11301	3.48837	4.45448	3.59278	-0.8617	0.0009
lcl|NW_004457538.1_cds_XP_004341713.1_5993	2.98269	3.88105	2.84875	1.74904	2.67316	2.70595	3.2375	2.37605	-0.86145	0.00987
lcl|NW_004457712.1_cds_XP_004367816.1_193	7.52993	7.70458	7.41466	6.61499	6.74231	6.70823	7.54972	6.68851	-0.86121	0.00012
lcl|NW_004457640.1_cds_XP_004351679.1_2912	4.86047	5.32569	5.24648	4.21236	4.29521	4.34307	5.14422	4.28355	-0.86067	0.00078
lcl|NW_004457608.1_cds_XP_004348342.1_3789	5.59658	4.73811	5.59685	4.82362	4.49939	4.02669	5.31051	4.4499	-0.86061	0.00289
lcl|NW_004457712.1_cds_XP_004368212.1_589	4.55577	3.55295	4.27855	3.17506	3.44124	3.18996	4.12909	3.26875	-0.86034	0.0052
lcl|NW_004457464.1_cds_XP_004340086.1_7688	4.92383	4.40462	4.68096	4.2515	3.84109	3.33625	4.6698	3.80961	-0.86019	0.00103
lcl|NW_004457391.1_cds_XP_004337693.1_10043	4.5127	4.77839	4.56828	3.17441	4.29829	3.80682	4.61979	3.75984	-0.85995	0.00031
lcl|NW_004457394.1_cds_XP_004337808.1_9931	3.47414	2.65577	3.43419	2.83456	2.32032	1.82997	3.18803	2.32828	-0.85975	0.00691
lcl|NW_004457313.1_cds_XP_004334964.1_12981	6.13629	6.19721	6.37034	5.29272	5.47223	5.3609	6.23461	5.37528	-0.85933	0.00013
lcl|NW_004457268.1_cds_XP_004333644.1_14140	7.33771	7.54699	7.53487	6.09674	6.90519	6.84074	7.47319	6.61422	-0.85897	8e-05
lcl|NW_004457466.1_cds_XP_004340350.1_7656	5.75049	5.97911	5.91462	4.70287	5.07742	5.28738	5.8814	5.02256	-0.85885	0.00013
lcl|NW_004457268.1_cds_XP_004333589.1_14085	3.04537	3.65857	3.6997	2.45148	3.07065	2.30559	3.46788	2.60924	-0.85864	0.0037
lcl|NW_004457343.1_cds_XP_004336095.1_11840	2.65407	1.42017	1.12749	0.55445	0.55445	1.51725	1.73391	0.87538	-0.85853	0.06569
lcl|NW_004457442.1_cds_XP_004339504.1_8375	1.50895	2.51057	2.34042	0.55445	1.40308	1.8295	2.11998	1.26234	-0.85764	0.02065
lcl|NW_004457369.1_cds_XP_004336679.1_11068	4.55511	3.99732	4.43304	2.8337	3.84831	3.73207	4.32849	3.47136	-0.85713	0.00153
lcl|NW_004457323.1_cds_XP_004335500.1_12405	5.87325	5.97993	6.05012	4.58974	5.24613	5.49943	5.96777	5.11177	-0.856	7e-05
lcl|NW_004457712.1_cds_XP_004367833.1_210	6.66423	6.57993	6.659	5.81748	5.68138	5.83818	6.63438	5.77902	-0.85537	2e-05
lcl|NW_004457442.1_cds_XP_004339217.1_8088	6.0796	5.99262	6.0288	5.07191	5.14995	5.31359	6.03367	5.17848	-0.85519	2e-05
lcl|NW_004457466.1_cds_XP_004340148.1_7454	2.07875	1.95791	2.5304	0.55445	1.93292	1.51611	2.18902	1.33449	-0.85453	0.00627
lcl|NW_004457246.1_cds_XP_004332950.1_14795	1.83164	1.42002	1.53568	0.55445	0.55445	1.11505	1.59578	0.74132	-0.85447	0.00585
lcl|NW_004457669.1_cds_XP_004353467.1_1856	5.67463	5.78735	5.30424	4.2079	5.02646	4.97247	5.58874	4.73561	-0.85313	0.00068
lcl|NW_004457453.1_cds_XP_004339911.1_7737	3.06256	2.7882	2.99019	2.83257	1.93427	1.51519	2.94698	2.09401	-0.85297	0.00078
lcl|NW_004457368.1_cds_XP_004336658.1_11115	4.51458	4.53539	4.56075	3.88538	3.35662	3.81117	4.53691	3.68439	-0.85252	1e-05
lcl|NW_004457606.1_cds_XP_004347766.1_3833	2.93937	3.12371	2.98637	0.55445	2.98648	2.95134	3.01648	2.16409	-0.85239	0.00034
lcl|NW_004457568.1_cds_XP_004342521.1_5387	4.46813	3.94157	4.28068	2.83422	3.90563	3.39361	4.23013	3.37782	-0.85231	0.00132
lcl|NW_004457435.1_cds_XP_004338947.1_8900	4.2769	4.4597	4.04744	3.17527	3.65789	3.39492	4.26135	3.40936	-0.85199	0.00078
lcl|NW_004457524.1_cds_XP_004341188.1_6626	4.6373	4.68019	5.11018	3.87557	4.34205	3.65462	4.80922	3.95741	-0.85181	0.00098
lcl|NW_004457297.1_cds_XP_004334307.1_13365	2.93848	2.34898	2.5327	2.38919	2.32146	0.55445	2.60672	1.75503	-0.85169	0.00443
lcl|NW_004457486.1_cds_XP_004340531.1_7257	5.65962	5.12238	5.39917	4.06958	4.75126	4.8083	5.39372	4.54305	-0.85068	0.00083
lcl|NW_004457260.1_cds_XP_004333172.1_14536	2.07879	2.43365	1.857	1.74774	0.55445	1.51619	2.12315	1.27279	-0.85035	0.0062
lcl|NW_004457269.1_cds_XP_004333798.1_13945	3.643	3.9413	4.27921	2.39187	3.84691	3.07513	3.9545	3.10464	-0.84986	0.00215
lcl|NW_004457532.1_cds_XP_004341530.1_6439	2.94194	2.16418	2.97637	2.40246	1.03695	2.094	2.69416	1.84447	-0.84969	0.00955
lcl|NW_004457380.1_cds_XP_004337062.1_10492	5.00422	5.23787	5.36074	4.34328	4.64486	4.06582	5.20094	4.35132	-0.84962	0.0004
lcl|NW_004457592.1_cds_XP_004346029.1_4474	2.29736	1.95745	2.11549	1.7499	0.55445	1.51724	2.12343	1.27386	-0.84957	0.00213
lcl|NW_004457435.1_cds_XP_004338899.1_8852	2.80746	2.78481	2.326	0.55445	2.31011	2.5051	2.63942	1.78989	-0.84954	0.00351
lcl|NW_004457391.1_cds_XP_004337721.1_10071	2.49202	1.95349	1.52901	0.55445	1.03491	1.83836	1.9915	1.14257	-0.84893	0.01902
lcl|NW_004457406.1_cds_XP_004338108.1_9768	3.30239	3.85509	3.24417	2.1517	3.31595	2.38786	3.46722	2.6185	-0.84871	0.00314
lcl|NW_004457712.1_cds_XP_004367864.1_241	6.61274	6.45768	6.38423	5.06632	5.76618	6.07626	6.48488	5.63626	-0.84863	0.00011
lcl|NW_004457654.1_cds_XP_004353118.1_2429	1.5145	1.41373	1.84488	0.55445	0.55445	1.11834	1.59104	0.74241	-0.84863	0.00663
lcl|NW_004457545.1_cds_XP_004341931.1_5918	6.44083	6.64327	6.78191	5.65891	5.82616	5.83515	6.622	5.77341	-0.8486	0.00022
lcl|NW_004457408.1_cds_XP_004338122.1_9641	3.06412	3.39566	3.76939	2.39522	2.62225	2.66648	3.40972	2.56132	-0.8484	0.00355
lcl|NW_004457689.1_cds_XP_004354818.1_1334	2.80307	2.16655	3.11354	0.55445	2.32045	2.6638	2.69439	1.84623	-0.84815	0.01053
lcl|NW_004457532.1_cds_XP_004341567.1_6476	4.68011	4.67713	4.79814	3.88891	3.83937	3.88333	4.71846	3.87053	-0.84793	7e-05
lcl|NW_004457435.1_cds_XP_004338861.1_8814	3.86584	3.47531	3.97635	2.39876	3.18119	3.194	3.7725	2.92465	-0.84785	0.00162
lcl|NW_004457620.1_cds_XP_004349625.1_3236	1.82248	1.71365	2.11529	0.55445	1.03902	1.51733	1.88381	1.03693	-0.84688	0.00403
lcl|NW_004457554.1_cds_XP_004342088.1_5569	2.07862	2.16653	2.33952	0.55445	1.40269	2.08772	2.19489	1.34828	-0.84661	0.00122
lcl|NW_004457654.1_cds_XP_004352806.1_2117	5.90713	6.19722	6.3952	5.36054	5.2891	5.31124	6.16652	5.32029	-0.84622	0.00053
lcl|NW_004457654.1_cds_XP_004353089.1_2400	7.72403	7.79509	7.84023	6.71436	7.30998	6.79676	7.78645	6.94037	-0.84608	2e-05
lcl|NW_004457607.1_cds_XP_004348126.1_3791	1.51072	2.65341	2.69047	0.55445	1.92786	1.83445	2.28487	1.43892	-0.84595	0.02754
lcl|NW_004457313.1_cds_XP_004334611.1_12628	6.50766	6.58107	6.45628	5.60304	5.70194	5.70606	6.515	5.67035	-0.84466	3e-05
lcl|NW_004457313.1_cds_XP_004334850.1_12867	7.4282	7.43554	7.40864	6.2989	6.75448	6.68521	7.42413	6.57953	-0.8446	0
lcl|NW_004457313.1_cds_XP_004334600.1_12617	2.48671	1.95745	3.43016	0.55445	2.4784	2.30836	2.62477	1.7804	-0.84437	0.02589
lcl|NW_004457640.1_cds_XP_004351685.1_2918	1.82506	1.71148	2.10744	0.55445	1.03636	1.52109	1.88132	1.0373	-0.84402	0.00389
lcl|NW_004457344.1_cds_XP_004336126.1_11623	7.40478	7.29283	7.21322	6.57963	6.35943	6.44134	7.30361	6.46013	-0.84348	6e-05
lcl|NW_004457380.1_cds_XP_004337074.1_10504	2.08136	1.71234	1.84834	0.55445	1.03675	1.52071	1.88068	1.0373	-0.84338	0.00327
lcl|NW_004457598.1_cds_XP_004347145.1_3958	10.2115	10.0748	10.1628	9.07755	9.4132	9.43022	10.1497	9.30699	-0.84274	2e-05
lcl|NW_004457464.1_cds_XP_004340087.1_7689	2.72299	1.78151	2.53132	0.55445	1.4028	2.55197	2.34527	1.50307	-0.8422	0.01467
lcl|NW_004457700.1_cds_XP_004355443.1_1218	3.99417	3.39651	3.11303	3.17367	2.13957	2.66408	3.50124	2.65911	-0.84213	0.00546
lcl|NW_004457332.1_cds_XP_004335726.1_12036	1.82765	2.16656	2.11879	1.7469	1.28528	0.55445	2.03767	1.19554	-0.84213	0.00269
lcl|NW_004457431.1_cds_XP_004338725.1_9170	5.674	5.16638	5.59142	4.80103	4.53764	4.56767	5.47727	4.63545	-0.84182	0.00082
lcl|NW_004457518.1_cds_XP_004341075.1_6768	5.39602	5.41123	5.13959	4.70076	4.38306	4.33946	5.31561	4.47443	-0.84119	0.00027
lcl|NW_004457364.1_cds_XP_004336523.1_11265	1.82262	2.34787	2.11464	0.55445	1.68995	1.51761	2.09504	1.254	-0.84104	0.00522
lcl|NW_004457288.1_cds_XP_004334166.1_13607	6.7021	6.427	6.63145	5.66062	5.54546	6.03291	6.58685	5.74633	-0.84052	0.00016
lcl|NW_004457538.1_cds_XP_004341719.1_5999	5.59431	5.63809	5.63243	4.70138	4.60795	5.0343	5.62161	4.78121	-0.8404	1e-05
lcl|NW_004457410.1_cds_XP_004338225.1_9629	6.01818	6.02083	6.18495	5.0659	5.35401	5.28469	6.07465	5.23487	-0.83979	8e-05
lcl|NW_004457380.1_cds_XP_004337031.1_10461	5.87353	6.36302	6.30664	5.29229	5.45253	5.28057	6.18106	5.34179	-0.83927	0.00063
lcl|NW_004457435.1_cds_XP_004338883.1_8836	1.51032	2.50883	1.12572	0.55445	0.55445	1.5188	1.71496	0.8759	-0.83906	0.0532
lcl|NW_004457532.1_cds_XP_004341328.1_6238	4.78887	4.84082	4.81049	4.20613	3.59075	4.1263	4.81339	3.97439	-0.839	1e-05
lcl|NW_004457381.1_cds_XP_004337352.1_10408	2.17033	2.28943	3.03652	1.7479	1.40224	1.83044	2.49876	1.66019	-0.83856	0.01156
lcl|NW_004457730.1_cds_XP_004358241.1_53	8.62587	8.52515	8.62183	8.03238	7.50717	7.7181	8.59095	7.75255	-0.8384	1e-05
lcl|NW_004457511.1_cds_XP_004340854.1_6933	2.48623	2.78756	2.98665	1.74828	1.69146	2.30721	2.75348	1.91565	-0.83783	0.00278
lcl|NW_004457584.1_cds_XP_004343944.1_4949	3.06267	2.51063	3.11482	1.74601	1.93404	2.4954	2.89604	2.05848	-0.83756	0.00443
lcl|NW_004457415.1_cds_XP_004338318.1_9422	7.55574	7.565	7.50633	6.36914	6.73683	7.00849	7.54236	6.70482	-0.83754	1e-05
lcl|NW_004457554.1_cds_XP_004342241.1_5721	3.72054	3.6254	4.0479	2.39221	2.75556	3.73348	3.79795	2.96042	-0.83753	0.00113
lcl|NW_004457559.1_cds_XP_004342380.1_5485	3.18551	2.33997	2.51264	1.76341	1.92192	1.84042	2.67937	1.84192	-0.83746	0.00914
lcl|NW_004457532.1_cds_XP_004341597.1_6506	5.32465	5.34745	5.45021	4.5974	4.67275	4.34244	5.3741	4.53753	-0.83657	5e-05
lcl|NW_004457518.1_cds_XP_004340984.1_6677	6.0634	6.17363	6.29506	5.2195	5.1777	5.62636	6.17736	5.34118	-0.83618	0.00012
lcl|NW_004457592.1_cds_XP_004346034.1_4479	4.05666	4.10111	3.97917	3.45389	3.35811	2.81744	4.04565	3.20981	-0.83584	8e-05
lcl|NW_004457428.1_cds_XP_004338510.1_9249	3.651	3.20833	3.21367	2.86332	2.60785	2.09476	3.35767	2.52198	-0.83568	0.0019
lcl|NW_004457390.1_cds_XP_004337606.1_10221	8.98746	9.26971	8.91839	7.95401	8.37752	8.33797	9.05852	8.22317	-0.83535	0.00014
lcl|NW_004457586.1_cds_XP_004344902.1_4877	8.02275	8.25599	8.32415	7.27748	7.45011	7.36951	8.20096	7.3657	-0.83526	0.00012
lcl|NW_004457434.1_cds_XP_004338858.1_8998	2.80294	3.31148	2.34015	1.74652	3.09146	1.11363	2.81819	1.98387	-0.83433	0.00976
lcl|NW_004457712.1_cds_XP_004368120.1_497	6.50868	6.63823	6.41143	5.48822	5.90045	5.66746	6.51945	5.68538	-0.83407	0.0001
lcl|NW_004457396.1_cds_XP_004337916.1_9892	3.86315	3.82371	3.69853	2.83265	2.7577	3.29388	3.79513	2.96141	-0.83372	0.00017
lcl|NW_004457342.1_cds_XP_004335850.1_11945	3.47392	3.47722	3.52795	2.83368	2.48134	2.66344	3.49303	2.65949	-0.83354	3e-05
lcl|NW_004457431.1_cds_XP_004338709.1_9154	2.07904	2.16618	1.85604	0.55445	1.9321	1.11433	2.03375	1.20029	-0.83346	0.00206
lcl|NW_004457696.1_cds_XP_004355035.1_1280	2.77527	2.75493	2.33706	2.06923	1.5916	1.70686	2.62242	1.78923	-0.83319	0.00295
lcl|NW_004457342.1_cds_XP_004335886.1_11981	5.34811	5.26014	5.27929	4.05072	4.49986	4.83762	5.29585	4.46274	-0.83311	3e-05
lcl|NW_004457554.1_cds_XP_004342348.1_5828	2.93958	3.39601	2.33706	2.39356	1.69092	2.08908	2.89088	2.05785	-0.83303	0.01107
lcl|NW_004457431.1_cds_XP_004338677.1_9122	2.0798	2.34756	2.33423	0.55445	1.40037	2.30954	2.25386	1.42145	-0.83241	0.00149
lcl|NW_004457674.1_cds_XP_004353662.1_1660	5.74979	5.78787	5.63395	4.69982	5.10433	4.87155	5.72387	4.8919	-0.83197	7e-05
lcl|NW_004457532.1_cds_XP_004341403.1_6313	6.12173	5.75622	5.93597	4.89399	5.33292	5.09261	5.93797	5.10651	-0.83146	0.00032
lcl|NW_004457611.1_cds_XP_004348472.1_3616	3.92606	3.56936	3.66222	2.85805	2.98412	2.82205	3.71921	2.88807	-0.83114	0.00082
lcl|NW_004457620.1_cds_XP_004349626.1_3237	4.11363	3.94159	4.16992	3.17293	2.98808	3.57288	4.07505	3.24463	-0.83042	0.00028
lcl|NW_004457466.1_cds_XP_004340133.1_7439	3.38172	3.3114	3.43459	2.83417	2.13995	2.66371	3.3759	2.54594	-0.82996	0.00011
lcl|NW_004457554.1_cds_XP_004342287.1_5767	2.08001	2.34739	1.53461	0.55445	1.39996	1.51843	1.98734	1.15761	-0.82973	0.01418
lcl|NW_004457586.1_cds_XP_004344648.1_4623	3.18375	2.89999	2.97072	1.76232	2.12705	2.67774	3.01815	2.18904	-0.82912	0.0008
lcl|NW_004457586.1_cds_XP_004344908.1_4883	8.98433	8.84541	8.98182	7.77307	8.30793	8.24527	8.93719	8.10876	-0.82843	3e-05
lcl|NW_004457498.1_cds_XP_004340767.1_7106	3.06293	2.90892	3.69693	2.3906	3.2776	1.51574	3.22293	2.39465	-0.82828	0.00555
lcl|NW_004457346.1_cds_XP_004336156.1_11569	7.62359	7.63623	7.65457	6.77282	6.72665	6.93027	7.63813	6.80991	-0.82822	0
lcl|NW_004457650.1_cds_XP_004352665.1_2628	3.28295	2.65806	2.98914	0.55445	2.81713	3.07401	2.97672	2.14853	-0.82819	0.00366
lcl|NW_004457606.1_cds_XP_004347735.1_3802	2.29899	2.6534	1.53265	0.55445	1.92766	1.51973	2.16168	1.33394	-0.82774	0.02262
lcl|NW_004457528.1_cds_XP_004341225.1_6597	2.30339	2.6449	2.83548	0.55445	1.92029	2.82602	2.59459	1.76692	-0.82767	0.00358
lcl|NW_004457554.1_cds_XP_004342110.1_5591	4.37552	3.82332	2.8513	2.39099	3.36219	2.81418	3.68338	2.85579	-0.82759	0.01432
lcl|NW_004457643.1_cds_XP_004352558.1_2760	2.48645	2.90836	3.33223	2.3934	0.55445	3.29666	2.90901	2.0815	-0.82751	0.00697
lcl|NW_004457625.1_cds_XP_004349679.1_3164	3.72071	3.47664	4.38097	2.83662	3.18569	3.07575	3.85944	3.03269	-0.82676	0.00486
lcl|NW_004457429.1_cds_XP_004338522.1_9226	2.07872	1.95793	2.98777	2.39142	1.03989	1.11393	2.34148	1.51508	-0.8264	0.01873
lcl|NW_004457702.1_cds_XP_004356774.1_1146	4.16987	3.76053	4.17013	3.17272	2.87716	3.57275	4.03351	3.20755	-0.82596	0.00114
lcl|NW_004457270.1_cds_XP_004333902.1_13874	5.91507	6.10497	6.05911	4.82412	5.3555	5.42294	6.02638	5.20085	-0.82553	9e-05
lcl|NW_004457596.1_cds_XP_004346615.1_4201	2.80319	2.51033	2.11835	1.7473	1.69209	1.51598	2.47729	1.65179	-0.8255	0.00635
lcl|NW_004457532.1_cds_XP_004341633.1_6542	2.08461	1.04905	1.84529	0.55445	1.39417	0.55445	1.65965	0.83436	-0.82529	0.03378
lcl|NW_004457298.1_cds_XP_004334427.1_13329	3.64447	2.90749	3.10669	1.75194	2.47669	2.95415	3.21955	2.39426	-0.82529	0.00464
lcl|NW_004457674.1_cds_XP_004353639.1_1637	4.21186	4.19775	4.13731	3.1744	3.50354	3.39441	4.1823	3.35745	-0.82485	3e-05
lcl|NW_004457264.1_cds_XP_004333428.1_14325	5.73133	5.34849	5.19761	4.47413	4.42338	4.90574	5.42581	4.60108	-0.82473	0.00086
lcl|NW_004457442.1_cds_XP_004339104.1_7975	4.05513	4.1024	4.28045	2.83444	3.18721	3.94289	4.14599	3.32151	-0.82448	0.00027
lcl|NW_004457611.1_cds_XP_004348532.1_3676	5.57335	5.491	5.50225	4.98457	4.50036	4.6096	5.5222	4.69818	-0.82402	2e-05
lcl|NW_004457466.1_cds_XP_004340117.1_7423	6.76652	6.66961	6.48095	5.94834	5.73502	5.76184	6.63903	5.81507	-0.82396	0.00016
lcl|NW_004457538.1_cds_XP_004341776.1_6056	3.07235	2.77736	3.09383	1.76255	2.61135	2.09917	2.98118	2.15769	-0.82349	0.00117
lcl|NW_004457390.1_cds_XP_004337522.1_10137	5.39616	5.23717	5.47822	4.05096	4.86228	4.72844	5.37051	4.54723	-0.82329	0.00017
lcl|NW_004457532.1_cds_XP_004341305.1_6215	6.59238	6.83133	6.50317	5.65757	5.91407	5.88616	6.64229	5.81927	-0.82302	0.00022
lcl|NW_004457308.1_cds_XP_004334574.1_13197	4.17021	3.82319	3.11264	2.83525	2.98733	2.81455	3.70201	2.87905	-0.82297	0.00699
lcl|NW_004457654.1_cds_XP_004353032.1_2343	7.96974	7.88261	7.69185	6.79038	7.13942	7.14729	7.84806	7.0257	-0.82237	0.00011
lcl|NW_004457697.1_cds_XP_004355053.1_1265	7.39889	7.21868	7.09668	6.33222	6.49746	6.41804	7.23808	6.41591	-0.82217	0.00015
lcl|NW_004457313.1_cds_XP_004334786.1_12803	4.22461	4.10206	3.77268	2.39237	3.8465	3.39477	4.03312	3.21121	-0.8219	0.00112
lcl|NW_004457532.1_cds_XP_004341388.1_6298	5.13891	5.18984	5.67174	3.87833	5.17413	4.4824	5.33349	4.51162	-0.82187	0.00101
lcl|NW_004457323.1_cds_XP_004335395.1_12300	3.3812	2.9093	2.79128	2.38867	2.14113	2.08658	3.02726	2.20546	-0.8218	0.00353
lcl|NW_004457672.1_cds_XP_004353589.1_1692	2.30332	2.50033	2.51557	0.55445	2.46421	1.83672	2.43974	1.61846	-0.82128	0.00078
lcl|NW_004457620.1_cds_XP_004349621.1_3232	3.17699	2.90908	3.64225	2.38978	2.48159	2.39539	3.24277	2.42225	-0.82052	0.00433
lcl|NW_004457442.1_cds_XP_004339537.1_8408	6.24617	6.33231	6.64947	5.81671	5.46909	5.48072	6.40932	5.58884	-0.82047	0.00037
lcl|NW_004457424.1_cds_XP_004338491.1_9287	5.57433	6.04626	5.98001	5.07238	4.97225	5.09612	5.86687	5.04692	-0.81995	0.00063
lcl|NW_004457514.1_cds_XP_004340895.1_6907	3.3818	3.55328	3.52708	1.74707	3.44242	2.81414	3.48739	2.66787	-0.81951	0.00023
lcl|NW_004457343.1_cds_XP_004336002.1_11747	3.84884	3.52992	3.92906	2.47202	3.09259	3.28492	3.76928	2.94985	-0.81943	0.00104
lcl|NW_004457518.1_cds_XP_004341141.1_6834	8.00559	7.67163	7.92514	6.81751	7.18498	7.14178	7.86745	7.04809	-0.81937	0.00016
lcl|NW_004457384.1_cds_XP_004337422.1_10339	5.69383	5.78745	5.52327	5.06986	4.60747	4.87285	5.66818	4.85006	-0.81812	0.00019
lcl|NW_004457538.1_cds_XP_004341861.1_6138	8.64157	8.71552	8.66421	7.69121	7.99237	7.88371	8.67377	7.85577	-0.818	1e-05
lcl|NW_004457268.1_cds_XP_004333622.1_14118	1.82891	2.50176	2.32456	0.55445	2.12469	1.52226	2.21841	1.40046	-0.81794	0.00814
lcl|NW_004457437.1_cds_XP_004338973.1_8784	5.65096	5.84017	5.47401	4.99	4.47951	5.04264	5.65505	4.83738	-0.81767	0.00035
lcl|NW_004457364.1_cds_XP_004336533.1_11275	2.48755	1.41971	2.33297	0.55445	1.39978	1.83325	2.08008	1.26249	-0.81759	0.02471
lcl|NW_004457712.1_cds_XP_004368240.1_618	2.07916	2.3628	2.98262	0.55445	2.11555	2.3022	2.47486	1.6574	-0.81746	0.01142
lcl|NW_004457252.1_cds_XP_004333060.1_14718	6.01873	6.34385	6.38231	5.60434	5.5096	5.17936	6.24829	5.4311	-0.81719	0.00034
lcl|NW_004457435.1_cds_XP_004338944.1_8897	3.18184	2.90535	2.68708	0.55445	3.26671	2.50394	2.92476	2.10837	-0.81639	0.00239
lcl|NW_004457618.1_cds_XP_004367655.1_3447	2.9414	3.30882	3.60372	1.75452	2.98095	2.66961	3.28465	2.46836	-0.81629	0.00338
lcl|NW_004457657.1_cds_XP_004353270.1_1981	4.69348	4.74086	4.25854	3.68031	3.69601	3.86853	4.56429	3.74829	-0.81601	0.00113
lcl|NW_004457346.1_cds_XP_004336164.1_11577	4.42349	4.10169	4.27666	3.68157	3.1848	3.48832	4.26728	3.45156	-0.81572	0.00047
lcl|NW_004457584.1_cds_XP_004343955.1_4960	2.0782	2.51076	2.12038	1.74547	1.40351	1.11329	2.23645	1.42075	-0.8157	0.00377
lcl|NW_004457373.1_cds_XP_004336854.1_10893	5.29899	5.52869	5.01435	4.59468	4.46042	4.34092	5.28068	4.46534	-0.81534	0.00079
lcl|NW_004457313.1_cds_XP_004334751.1_12768	5.48719	4.57455	4.91852	3.87476	4.4239	4.23614	4.99342	4.17827	-0.81515	0.00283
lcl|NW_004457319.1_cds_XP_004335241.1_12566	2.07889	2.34844	1.12848	0.55445	1.03968	1.51637	1.85193	1.03683	-0.8151	0.03768
lcl|NW_004457442.1_cds_XP_004339648.1_8519	9.15284	9.15145	9.11987	8.06593	8.42313	8.49137	9.14139	8.32681	-0.81458	0
lcl|NW_004457363.1_cds_XP_004336402.1_11309	3.86424	3.75993	3.22602	2.83694	2.75492	2.81549	3.61673	2.80245	-0.81428	0.00297
lcl|NW_004457518.1_cds_XP_004340989.1_6682	8.35974	8.49626	8.61135	7.41776	7.86287	7.74623	8.48911	7.67562	-0.8135	7e-05
lcl|NW_004457293.1_cds_XP_004334256.1_13503	6.52956	6.58997	6.72415	5.3608	5.99522	6.04721	6.61456	5.80108	-0.81348	8e-05
lcl|NW_004457565.1_cds_XP_004342446.1_5450	2.08565	2.34386	2.68604	1.76447	1.39151	1.52056	2.37185	1.55884	-0.813	0.00533
lcl|NW_004457712.1_cds_XP_004367940.1_317	1.82424	1.71234	1.53113	0.55445	0.55445	1.52071	1.68924	0.87653	-0.8127	0.00255
lcl|NW_004457313.1_cds_XP_004334709.1_12726	4.79572	3.78045	3.79901	3.36561	3.27256	3.29933	4.12506	3.3125	-0.81256	0.00655
lcl|NW_004457561.1_cds_XP_004342391.1_5476	4.53765	4.92566	4.1497	3.67861	3.61962	3.87725	4.53767	3.72516	-0.81251	0.00243
lcl|NW_004457712.1_cds_XP_004357436.1_179	6.54195	6.53329	6.83032	5.43288	6.08055	5.95738	6.63519	5.8236	-0.81158	0.00022
lcl|NW_004457378.1_cds_XP_004336978.1_10783	5.8979	5.8885	5.89666	4.72305	5.22703	5.29987	5.89435	5.08332	-0.81103	0
lcl|NW_004457466.1_cds_XP_004340343.1_7649	5.73192	5.72276	6.06132	4.80403	5.12671	5.15277	5.83867	5.02783	-0.81083	0.00036
lcl|NW_004457343.1_cds_XP_004336091.1_11836	3.2826	2.65619	3.33737	2.3888	2.62671	1.82897	3.09205	2.2815	-0.81056	0.00496
lcl|NW_004457702.1_cds_XP_004356809.1_1181	4.71479	4.77893	4.84836	4.04907	4.21145	3.65408	4.7807	3.97153	-0.80916	7e-05
lcl|NW_004457246.1_cds_XP_004332960.1_14805	7.19055	7.2417	7.36489	6.22846	6.50608	6.63585	7.26571	6.4568	-0.80891	5e-05
lcl|NW_004457596.1_cds_XP_004346543.1_4129	3.64283	3.88356	4.11032	2.83489	3.18689	3.1892	3.8789	3.07032	-0.80858	0.00121
lcl|NW_004457586.1_cds_XP_004344778.1_4753	2.94007	3.01955	2.52656	1.75066	2.47774	1.83206	2.82872	2.02016	-0.80857	0.00291
lcl|NW_004457268.1_cds_XP_004333542.1_14038	7.87127	7.68499	7.80814	6.97402	6.86154	7.10399	7.78813	6.97985	-0.80828	5e-05
lcl|NW_004457640.1_cds_XP_004351688.1_2921	2.46339	2.62572	2.46305	1.76511	1.68176	1.68186	2.51739	1.70958	-0.80781	0.00046
lcl|NW_004457316.1_cds_XP_004335167.1_12595	7.83164	7.81528	7.80924	6.81554	7.18959	7.02831	7.81872	7.01115	-0.80757	0
lcl|NW_004457584.1_cds_XP_004343965.1_4970	4.75233	4.15243	4.57037	2.83368	3.90604	4.31542	4.49171	3.68505	-0.80666	0.00156
lcl|NW_004457313.1_cds_XP_004334622.1_12639	4.37621	3.82279	4.60943	2.39338	4.42073	3.5748	4.26948	3.46297	-0.80651	0.00297
lcl|NW_004457466.1_cds_XP_004340329.1_7635	4.01245	3.30771	3.52776	2.40555	3.09857	2.92594	3.61597	2.81002	-0.80595	0.0033
lcl|NW_004457702.1_cds_XP_004356648.1_1020	3.5611	3.88346	3.77348	1.74767	3.65862	3.39431	3.73935	2.93353	-0.80582	0.00064
lcl|NW_004457364.1_cds_XP_004336555.1_11297	2.57497	1.24849	1.53523	0.55445	0.55445	1.83258	1.78623	0.98049	-0.80573	0.04731
lcl|NW_004457466.1_cds_XP_004340233.1_7539	2.48577	2.1666	2.33991	0.55445	1.93353	2.0875	2.33076	1.52516	-0.8056	0.00156
lcl|NW_004457380.1_cds_XP_004337028.1_10458	5.87331	5.62097	5.61399	4.20399	5.17724	5.31046	5.70276	4.89723	-0.80553	0.00022
lcl|NW_004457415.1_cds_XP_004338316.1_9420	4.95899	5.03884	4.87952	3.17585	4.67408	4.61169	4.95912	4.15387	-0.80525	9e-05
lcl|NW_004457657.1_cds_XP_004353284.1_1995	4.67676	4.49924	4.61287	3.67738	4.21056	3.486	4.59629	3.79131	-0.80498	0.00013
lcl|NW_004457712.1_cds_XP_004367931.1_308	3.28525	2.90724	2.11199	2.39876	1.39952	2.09165	2.76816	1.96331	-0.80485	0.01525
lcl|NW_004457626.1_cds_XP_004349723.1_3136	4.7541	4.80872	5.04158	4.35372	3.95661	3.87987	4.86813	4.0634	-0.80474	0.00033
lcl|NW_004457373.1_cds_XP_004336866.1_10905	5.65424	5.47168	5.5921	4.47298	5.10472	4.72724	5.57267	4.76831	-0.80436	9e-05
lcl|NW_004457363.1_cds_XP_004336401.1_11308	3.72056	3.31106	2.69873	1.7481	2.75554	2.81496	3.24345	2.43953	-0.80391	0.00828
lcl|NW_004457268.1_cds_XP_004333540.1_14036	5.59377	5.52948	5.40894	4.47282	4.71017	4.93807	5.51073	4.70702	-0.80371	0.0001
lcl|NW_004457654.1_cds_XP_004352917.1_2228	2.93891	3.39657	3.69658	1.74706	2.48084	3.39378	3.34402	2.54056	-0.80346	0.00431
lcl|NW_004457271.1_cds_XP_004333968.1_13799	2.93934	3.22039	2.84961	2.83639	1.93232	1.83073	3.00311	2.19982	-0.8033	0.00138
lcl|NW_004457384.1_cds_XP_004337380.1_10297	2.07899	2.65544	2.98639	2.39272	1.40194	1.51655	2.57361	1.7704	-0.8032	0.01045
lcl|NW_004457252.1_cds_XP_004333042.1_14700	1.10916	3.02511	2.53742	1.74571	1.40338	1.11337	2.2239	1.42082	-0.80308	0.06079
lcl|NW_004457654.1_cds_XP_004352924.1_2235	7.32057	7.39976	7.23292	6.1542	6.7143	6.67571	7.31775	6.51473	-0.80301	4e-05
lcl|NW_004457631.1_cds_XP_004367736.1_3113	4.42264	4.3786	4.11057	2.83466	4.01424	3.65514	4.30394	3.50135	-0.80259	0.00051
lcl|NW_004457394.1_cds_XP_004337815.1_9938	4.22583	3.75904	3.42796	2.39655	3.65476	2.95377	3.80428	3.00169	-0.80259	0.00368
lcl|NW_004457442.1_cds_XP_004339098.1_7969	3.38163	3.62582	2.85203	1.74657	2.75694	2.9498	3.28649	2.48443	-0.80206	0.00479
lcl|NW_004457350.1_cds_XP_004336242.1_11544	3.56069	4.42011	4.61337	3.17245	3.44301	3.5726	4.19805	3.39602	-0.80204	0.00589
lcl|NW_004457410.1_cds_XP_004338187.1_9591	5.34854	5.60236	5.1666	4.80406	4.38163	4.52644	5.3725	4.57071	-0.80179	0.00055
lcl|NW_004457376.1_cds_XP_004336944.1_10810	1.50893	1.71433	2.11958	0.55445	0.55445	1.82943	1.78094	0.97944	-0.8015	0.01
lcl|NW_004457643.1_cds_XP_004352515.1_2717	4.05462	3.99757	4.43438	2.38907	4.30066	3.39254	4.16219	3.36076	-0.80144	0.00108
lcl|NW_004457554.1_cds_XP_004342016.1_5497	2.07865	2.51035	2.33934	0.55445	2.13965	1.83003	2.30945	1.50804	-0.80141	0.00294
lcl|NW_004457313.1_cds_XP_004334933.1_12950	4.71495	4.53739	4.43317	4.34586	3.36291	3.57252	4.56184	3.76043	-0.80141	0.00032
lcl|NW_004457323.1_cds_XP_004335296.1_12201	2.80379	2.90831	2.84854	1.74919	2.31859	2.08912	2.85355	2.0523	-0.80124	0.00011
lcl|NW_004457724.1_cds_XP_004358079.1_104	7.06313	7.04406	7.24467	6.30148	6.22748	6.41996	7.11729	6.3163	-0.80098	8e-05
lcl|NW_004457586.1_cds_XP_004344798.1_4773	3.79446	3.01992	3.43112	2.39368	3.27521	2.17583	3.41516	2.61491	-0.80026	0.00426
lcl|NW_004457330.1_cds_XP_004335713.1_12073	1.82239	1.47483	2.5278	0.55445	1.03916	1.83147	1.94167	1.14169	-0.79998	0.02452
lcl|NW_004457380.1_cds_XP_004337267.1_10697	5.87468	6.11072	5.94686	5.49196	4.91728	5.12521	5.97742	5.17815	-0.79927	0.00014
lcl|NW_004457391.1_cds_XP_004337637.1_9987	2.30171	3.11896	2.51625	1.7601	1.68255	2.097	2.64564	1.84655	-0.79909	0.00844
lcl|NW_004457271.1_cds_XP_004333934.1_13765	5.13275	5.45792	5.56833	4.7623	4.23247	4.76701	5.38633	4.58726	-0.79907	0.00059
lcl|NW_004457611.1_cds_XP_004348568.1_3712	4.51213	4.92948	4.69606	4.20518	3.66006	3.87545	4.71256	3.91356	-0.79899	0.00066
lcl|NW_004457712.1_cds_XP_004368195.1_572	6.90586	7.05098	6.9091	5.85881	6.379	6.23147	6.95531	6.15643	-0.79889	5e-05
lcl|NW_004457654.1_cds_XP_004352980.1_2291	5.37443	4.89859	5.39831	4.21527	4.53092	4.53053	5.22378	4.42557	-0.7982	0.00097
lcl|NW_004457268.1_cds_XP_004333734.1_14230	9.93559	9.86535	9.82803	8.90772	9.19676	9.13152	9.87632	9.07867	-0.79766	1e-05
lcl|NW_004457399.1_cds_XP_004337952.1_9809	1.58552	1.41818	1.52987	0.55445	1.03216	0.55445	1.51119	0.71369	-0.7975	0.00106
lcl|NW_004457584.1_cds_XP_004344178.1_5183	2.93874	3.4772	3.61509	3.87549	1.93366	1.82964	3.34368	2.54626	-0.79741	0.00379
lcl|NW_004457414.1_cds_XP_004338260.1_9498	3.93548	3.99329	3.68009	3.46507	3.07962	2.67245	3.86962	3.07238	-0.79725	0.00062
lcl|NW_004457532.1_cds_XP_004341577.1_6486	5.48762	5.67266	5.71359	4.80256	4.74065	4.93943	5.62462	4.82755	-0.79708	0.00015
lcl|NW_004457442.1_cds_XP_004339216.1_8087	7.88916	8.03593	7.88058	6.7189	7.31763	7.37793	7.93522	7.13816	-0.79707	4e-05
lcl|NW_004457368.1_cds_XP_004336660.1_11117	3.86511	3.75919	3.76832	1.75117	3.51423	3.73624	3.79754	3.00055	-0.79699	8e-05
lcl|NW_004457586.1_cds_XP_004344681.1_4656	5.02028	5.0131	5.08171	3.87369	4.46363	4.38692	5.03836	4.24141	-0.79695	2e-05
lcl|NW_004457675.1_cds_XP_004353744.1_1606	4.17036	4.33583	4.38183	2.39212	4.29807	3.80701	4.29601	3.49907	-0.79694	0.00022
lcl|NW_004457353.1_cds_XP_004336268.1_11495	5.15633	4.73945	4.71434	3.53002	4.35321	4.33682	4.87004	4.07335	-0.79669	0.00087
lcl|NW_004457280.1_cds_XP_004334054.1_13720	5.86459	5.59907	5.7508	4.96041	5.00952	4.85823	5.73815	4.94272	-0.79543	0.00018
lcl|NW_004457404.1_cds_XP_004337986.1_9778	3.23854	2.4969	3.42826	0.55445	3.05267	3.17176	3.05457	2.25963	-0.79494	0.00854
lcl|NW_004457712.1_cds_XP_004367967.1_344	4.22423	3.88361	3.77424	3.44764	2.7564	3.29509	3.96069	3.16638	-0.79432	0.00117
lcl|NW_004457643.1_cds_XP_004352548.1_2750	3.65008	3.30178	3.89899	1.76187	3.50131	3.2048	3.61695	2.82266	-0.79429	0.00229
lcl|NW_004457526.1_cds_XP_004341211.1_6614	10.799	10.7694	10.7744	9.73802	10.1828	10.0396	10.7809	9.98681	-0.79412	0
lcl|NW_004457532.1_cds_XP_004341412.1_6322	5.87374	6.24388	5.89964	4.70051	5.41342	5.52262	6.00575	5.21218	-0.79357	0.00039
lcl|NW_004457271.1_cds_XP_004333932.1_13763	4.00634	3.9236	4.05204	2.97776	3.23451	3.38944	3.99399	3.20057	-0.79342	9e-05
lcl|NW_004457584.1_cds_XP_004344056.1_5061	6.8559	7.07654	6.93214	5.60581	6.2932	6.58636	6.95486	6.16179	-0.79307	9e-05
lcl|NW_004457712.1_cds_XP_004367881.1_258	7.09903	7.07734	7.01878	6.07434	6.45943	6.28296	7.06505	6.27225	-0.79281	1e-05
lcl|NW_004457654.1_cds_XP_004352901.1_2212	5.05101	5.09156	4.91773	3.87555	4.74135	4.06742	5.0201	4.2281	-0.792	0.00011
lcl|NW_004457413.1_cds_XP_004338250.1_9512	6.24437	6.20962	6.43472	5.65557	5.4743	5.38333	6.29624	5.5044	-0.79184	0.00012
lcl|NW_004457532.1_cds_XP_004341618.1_6527	3.0639	3.31061	3.10964	2.83831	2.75403	1.51717	3.16138	2.36984	-0.79154	0.00057
lcl|NW_004457391.1_cds_XP_004337664.1_10014	2.43037	1.75468	2.39373	0.55445	1.78306	1.86701	2.19293	1.40151	-0.79142	0.00986
lcl|NW_004457291.1_cds_XP_004334214.1_13534	2.50693	2.01306	2.11813	1.7475	1.40245	1.11394	2.21271	1.4213	-0.79141	0.00458
lcl|NW_004457554.1_cds_XP_004342059.1_5540	4.74344	5.02504	4.43871	3.14284	4.4944	4.19615	4.73573	3.94446	-0.79127	0.00128
lcl|NW_004457313.1_cds_XP_004334737.1_12754	5.73124	5.93759	5.9345	4.89552	5.12868	5.20644	5.86777	5.07688	-0.79089	0.00014
lcl|NW_004457337.1_cds_XP_004335752.1_12002	5.37422	5.40951	5.85598	4.48299	4.94195	4.84229	5.54657	4.75574	-0.79083	0.00078
lcl|NW_004457518.1_cds_XP_004341124.1_6817	6.12226	6.02036	6.06342	5.0685	5.28862	5.47846	6.06868	5.27852	-0.79016	2e-05
lcl|NW_004457702.1_cds_XP_004356802.1_1174	1.51025	1.71308	1.85198	0.55445	1.03809	1.11566	1.69177	0.90273	-0.78904	0.00342
lcl|NW_004457532.1_cds_XP_004341579.1_6488	1.93256	2.6675	2.68796	0.55445	2.39745	1.96903	2.42934	1.64031	-0.78903	0.0103
lcl|NW_004457442.1_cds_XP_004339726.1_8597	3.99404	3.31137	3.91865	2.39075	3.27748	3.18886	3.74135	2.95236	-0.78899	0.00332
lcl|NW_004457654.1_cds_XP_004353007.1_2318	5.78634	6.18525	5.91722	5.22172	5.26714	5.03363	5.96294	5.17416	-0.78878	0.00039
lcl|NW_004457365.1_cds_XP_004336575.1_11190	2.80407	3.55244	2.84736	2.83879	1.69031	2.30849	3.06795	2.2792	-0.78876	0.00619
lcl|NW_004457316.1_cds_XP_004335165.1_12593	4.65042	4.08895	4.40102	2.39665	4.17921	4.19893	4.38013	3.5916	-0.78853	0.00137
lcl|NW_004457366.1_cds_XP_004336602.1_11170	6.64303	6.32246	6.14043	5.4245	5.669	5.64722	6.36864	5.58024	-0.7884	0.00053
lcl|NW_004457654.1_cds_XP_004353141.1_2452	4.67672	4.24722	4.28093	3.17277	3.72522	3.94261	4.40162	3.61353	-0.78809	0.00098
lcl|NW_004457319.1_cds_XP_004335208.1_12533	2.80425	2.34787	2.98343	1.75066	1.9307	2.09009	2.71185	1.92382	-0.78803	0.00483
lcl|NW_004457391.1_cds_XP_004337661.1_10011	3.17768	2.34841	3.6948	2.8362	1.93242	2.08851	3.07363	2.28571	-0.78792	0.01589
lcl|NW_004457297.1_cds_XP_004334393.1_13451	2.65304	1.95811	1.53929	0.55445	1.40293	1.82965	2.05014	1.26235	-0.7878	0.02419
lcl|NW_004457643.1_cds_XP_004352497.1_2699	3.06303	3.31132	2.7	1.74712	2.87674	2.08777	3.02478	2.23721	-0.78757	0.00343
lcl|NW_004457406.1_cds_XP_004338051.1_9711	3.38373	4.01178	4.60387	3.68653	2.87161	3.07912	3.9998	3.21242	-0.78737	0.00767
lcl|NW_004457302.1_cds_XP_004334477.1_13267	4.81698	4.95645	4.80936	3.57662	4.27541	4.36995	4.86093	4.07399	-0.78694	0.0001
lcl|NW_004457668.1_cds_XP_004353382.1_1892	4.11483	4.24623	4.10611	3.45215	3.35922	3.29759	4.15572	3.36965	-0.78607	0.00012
lcl|NW_004457592.1_cds_XP_004345864.1_4309	3.17802	3.01991	2.52829	0.55445	2.62328	3.19082	2.90874	2.12285	-0.78589	0.00449
lcl|NW_004457329.1_cds_XP_004335627.1_12089	5.94003	5.96562	6.01618	4.98493	5.37292	5.20687	5.97394	5.18824	-0.7857	1e-05
lcl|NW_004457442.1_cds_XP_004339604.1_8475	2.49163	2.16203	3.59671	1.76017	2.61182	1.52273	2.75012	1.96491	-0.78521	0.024
lcl|NW_004457442.1_cds_XP_004339534.1_8405	6.20484	6.35496	6.25453	4.98249	5.73487	5.74338	6.27144	5.48691	-0.78453	5e-05
lcl|NW_004457702.1_cds_XP_004356506.1_878	4.2763	3.69471	3.77485	3.44701	2.75677	3.18871	3.91528	3.13083	-0.78445	0.00215
lcl|NW_004457538.1_cds_XP_004341875.1_6152	5.92459	6.24317	6.13546	5.86399	5.05112	5.036	6.10107	5.31704	-0.78403	0.00024
lcl|NW_004457434.1_cds_XP_004338783.1_8923	6.00302	5.92343	5.65525	4.98343	5.15322	5.09306	5.86057	5.07657	-0.784	0.00032
lcl|NW_004457435.1_cds_XP_004338912.1_8865	4.40518	3.52993	4.34184	2.39684	3.47665	4.05245	4.09232	3.30865	-0.78367	0.00471
lcl|NW_004457313.1_cds_XP_004334843.1_12860	3.56235	3.88238	3.32911	2.84039	3.27326	2.30929	3.59128	2.80765	-0.78363	0.00199
lcl|NW_004457640.1_cds_XP_004351602.1_2835	3.75642	3.68583	3.75723	1.75924	3.10415	3.98559	3.73316	2.94966	-0.7835	4e-05
lcl|NW_004457316.1_cds_XP_004335175.1_12603	6.38257	6.12399	6.23855	4.8962	5.71724	5.78169	6.24837	5.46504	-0.78333	0.00014
lcl|NW_004457271.1_cds_XP_004333940.1_13771	7.90632	7.96406	7.82477	6.84491	7.2948	7.20629	7.89839	7.11533	-0.78305	3e-05
lcl|NW_004457538.1_cds_XP_004341818.1_6098	2.08548	2.89692	2.10632	0.55445	1.68064	2.50535	2.3629	1.58015	-0.78276	0.01254
lcl|NW_004457313.1_cds_XP_004334637.1_12654	5.02081	5.60276	5.56892	4.05039	4.6427	5.15153	5.3975	4.61487	-0.78262	0.00122
lcl|NW_004457431.1_cds_XP_004338701.1_9146	4.0995	4.0427	3.40552	3.44893	2.97804	2.77368	3.84924	3.06688	-0.78236	0.00332
lcl|NW_004457323.1_cds_XP_004335474.1_12379	4.02499	3.09669	3.79244	3.25987	2.15782	3.14936	3.63804	2.85569	-0.78235	0.00582
lcl|NW_004457669.1_cds_XP_004353480.1_1869	2.48593	1.71414	2.69983	0.55445	1.69212	2.30649	2.29997	1.51768	-0.78228	0.01652
lcl|NW_004457598.1_cds_XP_004347208.1_4021	6.99814	7.07533	6.99035	5.90513	6.29491	6.52082	7.02127	6.24028	-0.78099	1e-05
lcl|NW_004457323.1_cds_XP_004335362.1_12267	3.9497	3.46618	3.0571	2.10637	2.87453	3.14958	3.491	2.71016	-0.78083	0.00542
lcl|NW_004457442.1_cds_XP_004339589.1_8460	6.08188	5.99029	6.0202	5.3741	5.19103	5.18662	6.03079	5.25059	-0.7802	2e-05
lcl|NW_004457586.1_cds_XP_004344950.1_4925	5.99365	5.62125	6.28015	5.0163	5.07706	5.4632	5.96501	5.18552	-0.77949	0.00102
lcl|NW_004457586.1_cds_XP_004344741.1_4716	4.82536	4.8093	4.27668	3.88015	3.95839	3.73471	4.63711	3.85775	-0.77937	0.00151
lcl|NW_004457596.1_cds_XP_004346472.1_4058	6.9474	6.86848	6.9982	5.90798	6.04611	6.52244	6.93803	6.15884	-0.77919	3e-05
lcl|NW_004457269.1_cds_XP_004333796.1_13943	6.38188	6.27851	6.53833	5.48488	5.81287	5.56399	6.39958	5.62058	-0.77899	0.00014
lcl|NW_004457442.1_cds_XP_004339646.1_8517	8.22769	8.21376	8.18101	7.32309	7.46392	7.49949	8.20749	7.42884	-0.77865	0
lcl|NW_004457380.1_cds_XP_004337089.1_10519	3.5609	3.22074	2.53101	2.39093	2.75647	1.82996	3.10422	2.32579	-0.77843	0.00939
lcl|NW_004457532.1_cds_XP_004341326.1_6236	2.4858	2.34873	2.53134	0.55445	1.40281	3.0743	2.45529	1.67719	-0.77811	0.0005
lcl|NW_004457437.1_cds_XP_004338983.1_8794	4.32687	4.53714	3.77412	4.05112	3.59034	2.66403	4.21271	3.43516	-0.77755	0.0029
lcl|NW_004457364.1_cds_XP_004336535.1_11277	3.38225	3.47669	2.98653	2.39258	2.62407	2.49714	3.28182	2.5046	-0.77722	0.00209
lcl|NW_004457598.1_cds_XP_004347143.1_3956	7.09947	7.01094	7.07967	6.26498	6.38897	6.20469	7.06336	6.28622	-0.77714	1e-05
lcl|NW_004457380.1_cds_XP_004337004.1_10434	3.46363	3.75558	4.47063	2.3929	3.17374	3.79202	3.89661	3.11956	-0.77706	0.00584
lcl|NW_004457431.1_cds_XP_004338712.1_9157	4.75374	4.77766	4.80516	3.68277	4.25196	4.07076	4.77885	4.00183	-0.77702	1e-05
lcl|NW_004457532.1_cds_XP_004341392.1_6302	2.65357	2.34841	1.53788	0.55445	2.13881	1.51645	2.17995	1.40324	-0.77671	0.02254
lcl|NW_004457367.1_cds_XP_004336610.1_11134	6.17851	5.8939	5.82697	4.98622	5.22119	5.36202	5.96646	5.18981	-0.77665	0.00033
lcl|NW_004457442.1_cds_XP_004339152.1_8023	3.64532	3.99454	4.26991	2.84441	3.4356	3.30093	3.96992	3.19365	-0.77628	0.00207
lcl|NW_004457654.1_cds_XP_004352981.1_2292	5.80539	5.56563	5.74895	4.4789	4.99857	5.31421	5.70666	4.93056	-0.7761	0.00016
lcl|NW_004457702.1_cds_XP_004356691.1_1063	3.93031	3.69464	4.16963	3.44737	2.6253	3.39372	3.93153	3.15547	-0.77606	0.00121
lcl|NW_004457702.1_cds_XP_004356782.1_1154	5.57301	5.93779	5.98556	4.89443	5.15345	5.12194	5.83212	5.05661	-0.77551	0.0005
lcl|NW_004457712.1_cds_XP_004357442.1_185	5.80416	6.2781	6.16892	4.59121	5.81136	5.52227	6.08373	5.30828	-0.77545	0.00055
lcl|NW_004457620.1_cds_XP_004349648.1_3259	8.30323	8.29273	8.2007	7.2408	7.53521	7.69442	8.26555	7.49014	-0.77541	2e-05
lcl|NW_004457650.1_cds_XP_004352662.1_2625	5.3725	5.65539	5.33095	4.20716	4.91905	4.90661	5.45294	4.67761	-0.77534	0.00035
lcl|NW_004457712.1_cds_XP_004368044.1_421	5.82149	5.54836	5.61424	4.98261	5.15376	4.5239	5.66136	4.88676	-0.77461	0.00021
lcl|NW_004457396.1_cds_XP_004337906.1_9882	3.6424	3.31159	2.85265	3.17189	2.48166	1.82939	3.26888	2.49431	-0.77457	0.00487
lcl|NW_004457484.1_cds_XP_004340485.1_7300	4.32645	3.94178	4.11219	2.38969	4.01537	3.6542	4.12681	3.35309	-0.77372	0.00073
lcl|NW_004457498.1_cds_XP_004340714.1_7053	5.80394	6.09909	5.8837	4.59025	5.31139	5.56471	5.92891	5.15545	-0.77347	0.00022
lcl|NW_004457643.1_cds_XP_004352490.1_2692	5.65574	6.00595	5.35284	4.9013	5.1004	4.69252	5.67151	4.89807	-0.77344	0.00111
lcl|NW_004457415.1_cds_XP_004338277.1_9381	2.29678	2.6556	1.53826	0.55445	1.69176	1.92442	2.16355	1.39021	-0.77334	0.0224
lcl|NW_004457568.1_cds_XP_004342538.1_5404	7.32766	7.11462	7.22228	6.49691	6.42668	6.42099	7.22152	6.44819	-0.77333	7e-05
lcl|NW_004457554.1_cds_XP_004342206.1_5686	4.82474	4.90011	4.98279	4.3482	4.16293	3.87685	4.90255	4.12933	-0.77322	9e-05
lcl|NW_004457384.1_cds_XP_004337412.1_10329	8.01985	8.08928	8.03291	7.4	7.14778	7.27735	8.04735	7.27505	-0.7723	1e-05
lcl|NW_004457348.1_cds_XP_004336206.1_11552	5.05093	4.95778	4.57055	3.67667	4.29986	4.28865	4.85975	4.08839	-0.77136	0.00091
lcl|NW_004457490.1_cds_XP_004340623.1_7180	3.72119	4.15143	3.98115	3.17753	2.87415	3.48869	3.95126	3.18012	-0.77113	0.001
lcl|NW_004457606.1_cds_XP_004347752.1_3819	1.85863	1.43692	2.16345	0.55445	1.4527	1.1387	1.81967	1.04862	-0.77105	0.01314
lcl|NW_004457265.1_cds_XP_004333468.1_14292	3.38288	3.88274	3.98069	3.68273	2.75362	2.4985	3.74877	2.97828	-0.77049	0.00243
lcl|NW_004457568.1_cds_XP_004342563.1_5429	2.12633	1.95814	2.24939	0.55445	1.19045	2.28109	2.11129	1.342	-0.76929	0.00159
lcl|NW_004457442.1_cds_XP_004339157.1_8028	3.06437	2.78678	3.3292	1.75117	1.93036	3.19242	3.06012	2.29131	-0.7688	0.00261
lcl|NW_004457268.1_cds_XP_004333617.1_14113	5.83888	6.16148	6.01873	4.58943	5.66977	5.45425	6.00636	5.23782	-0.76855	0.00024
lcl|NW_004457584.1_cds_XP_004344005.1_5010	4.71471	4.84115	4.95295	4.4728	3.72619	4.00557	4.83627	4.06818	-0.76808	0.0002
lcl|NW_004457586.1_cds_XP_004344766.1_4741	6.58205	6.80576	6.66196	5.7615	6.08826	5.89624	6.68326	5.91533	-0.76792	0.0001
lcl|NW_004457677.1_cds_XP_004353944.1_1466	1.51051	1.71258	2.60308	0.55445	1.13422	1.83394	1.94206	1.1742	-0.76786	0.02859
lcl|NW_004457545.1_cds_XP_004341945.1_5932	3.47453	3.12378	3.69483	3.67963	2.47982	1.83064	3.43105	2.66336	-0.76768	0.00234
lcl|NW_004457442.1_cds_XP_004339207.1_8078	4.59785	4.6097	4.32919	4.35075	3.58817	3.29697	4.51225	3.7453	-0.76695	0.00041
lcl|NW_004457592.1_cds_XP_004345833.1_4278	2.08483	2.16078	1.12244	0.55445	1.39419	1.11864	1.78935	1.02243	-0.76692	0.03315
lcl|NW_004457268.1_cds_XP_004333564.1_14060	2.08092	2.16436	1.12482	0.55445	1.39849	1.11642	1.79003	1.02312	-0.76691	0.033
lcl|NW_004457453.1_cds_XP_004340028.1_7853	2.48589	2.65577	2.33941	1.74714	2.32029	1.11382	2.49369	1.72708	-0.76661	0.00134
lcl|NW_004457654.1_cds_XP_004352826.1_2137	7.86306	7.74695	7.74528	6.81559	7.20363	7.03766	7.7851	7.01896	-0.76614	3e-05
lcl|NW_004457313.1_cds_XP_004334613.1_12630	6.3724	6.48527	6.29824	5.66717	6.09246	5.09822	6.38531	5.61928	-0.76602	7e-05
lcl|NW_004457518.1_cds_XP_004340977.1_6670	1.50902	1.95808	1.5392	0.55445	1.04015	1.11368	1.66877	0.90276	-0.76601	0.00746
lcl|NW_004457453.1_cds_XP_004339961.1_7787	6.8498	6.62839	6.67206	5.38082	6.39105	6.08155	6.71675	5.95114	-0.76561	0.0001
lcl|NW_004457380.1_cds_XP_004336984.1_10414	1.50893	1.95817	2.53207	1.74622	1.40311	0.55445	1.99973	1.23459	-0.76513	0.02123
lcl|NW_004457712.1_cds_XP_004368199.1_576	1.50983	1.95726	1.53576	0.55445	1.03876	1.11502	1.66762	0.90274	-0.76487	0.00748
lcl|NW_004457530.1_cds_XP_004341243.1_6587	2.30306	2.64921	2.32522	0.55445	1.92197	2.507	2.42583	1.66114	-0.76469	0.00212
lcl|NW_004457442.1_cds_XP_004339445.1_8316	3.28311	3.39661	3.61454	1.74691	3.44258	2.81401	3.43142	2.66783	-0.76359	0.0008
lcl|NW_004457268.1_cds_XP_004333525.1_14021	8.3212	8.61165	8.37154	7.75466	7.70814	7.55271	8.4348	7.67184	-0.76296	0.00011
lcl|NW_004457598.1_cds_XP_004347133.1_3946	7.87554	7.77529	7.77985	6.83839	7.16349	7.14005	7.81023	7.04731	-0.76292	2e-05
lcl|NW_004457429.1_cds_XP_004338529.1_9233	4.67674	4.84085	5.16878	4.0503	4.34188	4.00645	4.89546	4.13288	-0.76258	0.00087
lcl|NW_004457542.1_cds_XP_004341903.1_5950	2.0736	2.42781	2.81382	0.55445	2.52914	1.94522	2.43841	1.67627	-0.76214	0.0076
lcl|NW_004457532.1_cds_XP_004341410.1_6320	6.13693	5.83119	6.02794	4.9819	5.54238	5.1869	5.99869	5.23706	-0.76163	0.00022
lcl|NW_004457620.1_cds_XP_004349575.1_3186	2.38203	2.97359	2.18679	2.2461	0.55445	2.45796	2.51413	1.75284	-0.7613	0.00874
lcl|NW_004457386.1_cds_XP_004337491.1_10279	2.65444	2.90782	2.52598	0.55445	2.75279	2.49918	2.69608	1.93547	-0.76061	0.00173
lcl|NW_004457372.1_cds_XP_004336738.1_10949	6.40871	6.27592	6.15798	5.55833	5.66086	5.34265	6.28087	5.52061	-0.76026	0.00013
lcl|NW_004457466.1_cds_XP_004340248.1_7554	3.64286	3.47696	3.91795	1.7474	3.27702	3.73288	3.67925	2.9191	-0.76015	0.00122
lcl|NW_004457277.1_cds_XP_004334027.1_13737	2.07858	2.51042	2.70027	0.55445	2.62537	1.82986	2.42976	1.66989	-0.75986	0.00568
lcl|NW_004457532.1_cds_XP_004341339.1_6249	5.29866	5.68956	5.61085	4.47565	5.07804	4.76613	5.53303	4.77327	-0.75975	0.00047
lcl|NW_004457391.1_cds_XP_004337715.1_10065	2.80308	3.02051	2.98845	1.74696	2.48092	2.30629	2.93734	2.17806	-0.75929	0.00053
lcl|NW_004457568.1_cds_XP_004342532.1_5398	4.74551	5.13915	5.06969	3.94773	4.18126	4.5484	4.98478	4.2258	-0.75899	0.00059
lcl|NW_004457330.1_cds_XP_004335700.1_12060	1.82162	2.65595	2.98924	0.55445	2.14029	2.49567	2.48894	1.73014	-0.7588	0.01891
lcl|NW_004457242.1_cds_XP_004332796.1_14926	2.8039	3.01983	2.98489	1.74958	2.47867	2.30813	2.93621	2.17879	-0.75742	0.00052
lcl|NW_004457343.1_cds_XP_004336076.1_11821	4.05516	4.05072	3.22839	2.83456	3.27733	2.95022	3.77809	3.0207	-0.75739	0.00525
lcl|NW_004457554.1_cds_XP_004342173.1_5653	2.65353	2.51013	2.1174	0.55445	2.62426	1.83059	2.42702	1.66977	-0.75726	0.00433
lcl|NW_004457442.1_cds_XP_004339419.1_8290	4.46833	5.16604	5.01587	4.47552	3.96056	3.94324	4.88341	4.12644	-0.75698	0.00188
lcl|NW_004457380.1_cds_XP_004337090.1_10520	6.55026	6.43099	6.30566	5.58713	5.52174	5.90734	6.42897	5.67207	-0.7569	0.00012
lcl|NW_004457486.1_cds_XP_004340560.1_7285	3.99732	3.55027	3.97326	3.18582	2.86881	3.19629	3.84028	3.08364	-0.75664	0.00143
lcl|NW_004457344.1_cds_XP_004336137.1_11634	4.71534	4.57414	4.47876	4.05145	3.9605	3.48657	4.58942	3.83284	-0.75657	0.00022
lcl|NW_004457406.1_cds_XP_004338054.1_9715	5.87742	5.94808	6.26506	5.37657	5.34206	5.10281	6.03018	5.27381	-0.75637	0.00039
lcl|NW_004457532.1_cds_XP_004341545.1_6454	10.2849	10.1597	10.2307	9.26967	9.65713	9.47981	10.2251	9.46887	-0.75624	1e-05
lcl|NW_004457654.1_cds_XP_004352820.1_2131	2.65341	2.51022	2.33868	1.74775	1.40232	2.08818	2.50077	1.74608	-0.75469	0.00132
lcl|NW_004457435.1_cds_XP_004338943.1_8896	2.4862	2.94326	2.38262	0.55445	2.65562	2.33825	2.60402	1.84944	-0.75459	0.00435
lcl|NW_004457372.1_cds_XP_004336799.1_11010	6.38245	6.47711	6.27969	5.42538	5.65163	5.79951	6.37975	5.62551	-0.75424	8e-05
lcl|NW_004457554.1_cds_XP_004342175.1_5655	5.24753	5.11641	5.25041	4.05268	4.46058	4.83877	5.20478	4.45068	-0.75411	7e-05
lcl|NW_004457313.1_cds_XP_004334830.1_12847	6.21873	6.11149	6.03243	4.89596	5.74928	5.45557	6.12088	5.36694	-0.75395	8e-05
lcl|NW_004457518.1_cds_XP_004341057.1_6750	5.32327	5.19042	5.47944	4.7001	4.42357	4.60944	5.33105	4.57771	-0.75334	0.00025
lcl|NW_004457330.1_cds_XP_004335697.1_12057	3.06548	3.39407	2.84216	2.40006	1.68786	2.95595	3.10057	2.34796	-0.75261	0.00266
lcl|NW_004457307.1_cds_XP_004334550.1_13219	6.58195	6.87663	6.8391	5.76104	6.15971	6.12009	6.76589	6.01361	-0.75228	0.00019
lcl|NW_004457386.1_cds_XP_004337493.1_10281	3.3821	3.82309	3.91715	2.39202	2.987	3.48699	3.70745	2.95534	-0.75211	0.00197
lcl|NW_004457582.1_cds_XP_004343646.1_5244	6.58215	6.91309	6.65466	5.8589	6.03518	6.00046	6.71664	5.96484	-0.75179	0.00022
lcl|NW_004457592.1_cds_XP_004345872.1_4317	7.77507	7.82596	7.64521	6.74116	7.09615	7.15475	7.74874	6.99735	-0.75139	5e-05
lcl|NW_004457442.1_cds_XP_004339819.1_8690	2.93955	1.95761	2.33715	1.74905	1.40164	1.83112	2.41144	1.6606	-0.75083	0.01377
lcl|NW_004457702.1_cds_XP_004356653.1_1025	4.63758	4.71356	5.07861	3.87679	3.96061	4.34	4.80992	4.05913	-0.75079	0.0008
lcl|NW_004457442.1_cds_XP_004339759.1_8630	7.32672	7.24747	7.45056	6.55191	6.49676	6.72379	7.34158	6.59082	-0.75076	6e-05
lcl|NW_004457654.1_cds_XP_004353193.1_2504	3.47656	2.65367	2.69171	1.75386	2.31497	2.50105	2.94065	2.18996	-0.75069	0.00821
lcl|NW_004457313.1_cds_XP_004334706.1_12723	4.82506	4.74601	4.42964	3.44994	4.42109	3.87761	4.66691	3.91621	-0.75069	0.00067
lcl|NW_004457702.1_cds_XP_004356795.1_1167	5.21272	5.30481	5.30516	4.59303	4.74048	4.23732	5.27423	4.52361	-0.75062	3e-05
lcl|NW_004457247.1_cds_XP_004332979.1_14772	3.56901	3.38578	3.21019	1.76197	2.74186	3.4095	3.38833	2.63778	-0.75055	0.00093
lcl|NW_004457442.1_cds_XP_004339124.1_7995	4.55519	5.11688	4.77332	4.34634	4.11604	3.73225	4.81513	4.06488	-0.75025	0.00115
lcl|NW_004457263.1_cds_XP_004333419.1_14390	8.93116	8.77489	8.83866	7.94137	8.13546	8.21723	8.84824	8.09802	-0.75022	3e-05
lcl|NW_004457308.1_cds_XP_004334568.1_13191	8.62448	8.54355	8.52542	7.56971	8.04029	7.83297	8.56448	7.81432	-0.75016	1e-05
lcl|NW_004457584.1_cds_XP_004344155.1_5160	2.80295	2.34879	1.53931	1.74654	2.14017	0.55445	2.23035	1.48038	-0.74997	0.02637
lcl|NW_004457592.1_cds_XP_004345851.1_4296	6.75759	6.74453	6.96031	6.43124	5.75023	6.03122	6.82081	6.0709	-0.74991	0.0001
lcl|NW_004457730.1_cds_XP_004358238.1_50	1.55744	2.08885	2.61997	0.55445	2.31268	1.15091	2.08875	1.33935	-0.74941	0.02089
lcl|NW_004457384.1_cds_XP_004337379.1_10296	4.92543	4.57472	4.91947	3.87381	4.42455	3.87475	4.80654	4.0577	-0.74884	0.00058
lcl|NW_004457632.1_cds_XP_004367763.1_3081	5.97339	5.96455	6.24647	4.59782	5.72928	5.61087	6.06147	5.31265	-0.74882	0.00023
lcl|NW_004457629.1_cds_XP_004367721.1_3123	2.48715	2.34766	3.60805	1.75136	2.13644	2.30939	2.81429	2.06573	-0.74856	0.01951
lcl|NW_004457342.1_cds_XP_004335852.1_11947	5.02094	4.92922	5.07895	4.05094	4.60797	4.12655	5.0097	4.26182	-0.74788	8e-05
lcl|NW_004457626.1_cds_XP_004349725.1_3138	3.79822	4.37504	4.41658	2.84895	4.00291	3.49528	4.19661	3.44905	-0.74756	0.00225
lcl|NW_004457584.1_cds_XP_004344063.1_5068	5.55222	5.67295	5.59147	5.06761	4.74169	4.76497	5.60555	4.85809	-0.74745	4e-05
lcl|NW_004457316.1_cds_XP_004335160.1_12588	5.67453	5.34816	5.88047	5.29498	4.67528	4.69058	5.63439	4.88695	-0.74744	0.00076
lcl|NW_004457712.1_cds_XP_004367858.1_235	2.2972	2.16605	1.85544	0.55445	1.6908	1.83127	2.10623	1.35884	-0.74739	0.00385
lcl|NW_004457618.1_cds_XP_004367501.1_3293	4.5009	4.37546	4.36532	3.44603	4.16745	3.38637	4.41389	3.66662	-0.74728	0.0001
lcl|NW_004457256.1_cds_XP_004333098.1_14659	2.48676	2.16589	1.85469	1.75007	1.40112	1.11477	2.16911	1.42199	-0.74712	0.007
lcl|NW_004457712.1_cds_XP_004367868.1_245	9.71494	9.716	9.74904	8.8457	9.13512	8.95785	9.72666	8.97956	-0.7471	0
lcl|NW_004457596.1_cds_XP_004346502.1_4088	2.29862	1.05072	2.69151	1.75399	1.4916	0.55445	2.01362	1.26668	-0.74693	0.05538
lcl|NW_004457380.1_cds_XP_004337260.1_10690	5.67359	5.87988	5.81234	4.58947	5.47351	5.06276	5.7886	5.04191	-0.74669	0.00011
lcl|NW_004457712.1_cds_XP_004368055.1_432	3.28448	2.65484	3.32944	2.84003	1.68975	2.49907	3.08959	2.34295	-0.74664	0.00493
lcl|NW_004457431.1_cds_XP_004338685.1_9130	2.29741	1.71365	3.1092	2.39476	1.93112	0.55445	2.37342	1.62678	-0.74664	0.02786
lcl|NW_004457323.1_cds_XP_004335369.1_12274	4.11441	3.94097	4.10787	2.39331	3.72289	3.80784	4.05442	3.30801	-0.74641	0.0002
lcl|NW_004457424.1_cds_XP_004338483.1_9279	5.6932	5.56669	5.54827	4.20467	5.02867	5.3359	5.60272	4.85641	-0.74631	7e-05
lcl|NW_004457596.1_cds_XP_004346602.1_4188	3.57058	3.01141	2.51521	2.41254	2.60886	1.83812	3.0324	2.2865	-0.7459	0.00996
lcl|NW_004457261.1_cds_XP_004333280.1_14486	4.42543	4.19776	4.0998	2.40034	4.20264	3.88278	4.241	3.49526	-0.74574	0.00052
lcl|NW_004457654.1_cds_XP_004352723.1_2034	3.64448	3.9956	3.91114	3.18063	3.1824	2.95418	3.85041	3.10574	-0.74467	0.00075
lcl|NW_004457406.1_cds_XP_004338034.1_9694	2.4865	1.95759	2.33698	2.39364	1.03931	1.11449	2.26036	1.51581	-0.74454	0.00482
lcl|NW_004457677.1_cds_XP_004353968.1_1478	3.38218	4.10207	3.84655	2.83608	3.18607	3.07544	3.77693	3.03253	-0.74441	0.0031
lcl|NW_004457442.1_cds_XP_004339483.1_8354	6.30943	6.41695	6.30504	5.14796	5.86963	5.78205	6.3438	5.59988	-0.74393	3e-05
lcl|NW_004457592.1_cds_XP_004345848.1_4293	2.94903	1.9547	2.10655	0.55445	1.9163	2.30938	2.33676	1.59338	-0.74338	0.01707
lcl|NW_004457689.1_cds_XP_004354805.1_1321	3.28335	2.51026	2.98755	1.74762	2.13933	2.66432	2.92705	2.18375	-0.7433	0.00587
lcl|NW_004457364.1_cds_XP_004336528.1_11270	6.56223	6.4267	6.67108	5.81549	6.00626	5.60911	6.55334	5.81029	-0.74305	0.00012
lcl|NW_004457363.1_cds_XP_004336408.1_11315	6.10812	6.32203	6.03125	5.29433	5.30959	5.62845	6.1538	5.41079	-0.74301	0.0002
lcl|NW_004457442.1_cds_XP_004339280.1_8151	7.0251	6.94173	7.02509	6.43168	6.18262	6.14917	6.99731	6.25449	-0.74282	2e-05
lcl|NW_004457598.1_cds_XP_004347125.1_3938	7.92242	7.85945	7.89765	7.16142	7.21268	7.07738	7.89317	7.15049	-0.74268	1e-05
lcl|NW_004457596.1_cds_XP_004346519.1_4105	1.82232	2.34816	1.12778	0.55445	1.40147	1.11455	1.76609	1.02349	-0.7426	0.03779
lcl|NW_004457586.1_cds_XP_004344868.1_4843	3.79374	4.15222	4.28015	2.83471	3.59039	3.57323	4.07537	3.33277	-0.74259	0.00127
lcl|NW_004457283.1_cds_XP_004334086.1_13666	2.65356	2.51011	3.43253	0.55445	2.62418	3.18997	2.8654	2.12286	-0.74253	0.00985
lcl|NW_004457538.1_cds_XP_004341850.1_6127	2.30323	2.64481	1.84475	1.76508	1.6822	1.1184	2.26427	1.52189	-0.74237	0.01032
lcl|NW_004457702.1_cds_XP_004356588.1_960	4.71559	4.61009	5.19518	4.47664	4.16265	3.65594	4.84028	4.09841	-0.74187	0.00138
lcl|NW_004457680.1_cds_XP_004354006.1_1422	4.50417	4.35049	4.2264	3.44494	3.8088	3.60222	4.36035	3.61865	-0.7417	0.00034
lcl|NW_004457380.1_cds_XP_004337081.1_10511	5.6245	6.19017	6.00038	4.89326	5.37577	5.3211	5.93835	5.19671	-0.74164	0.00078
lcl|NW_004457650.1_cds_XP_004352654.1_2617	4.55617	4.45943	3.98201	3.17668	3.58821	4.00881	4.33254	3.59123	-0.7413	0.00167
lcl|NW_004457313.1_cds_XP_004335087.1_13104	12.4365	12.5311	12.4174	11.5553	11.8864	11.7212	12.4617	11.721	-0.7407	1e-05
lcl|NW_004457480.1_cds_XP_004340468.1_7315	3.07121	3.68088	2.5168	2.86113	1.67978	2.50752	3.08963	2.34948	-0.74015	0.01163
lcl|NW_004457343.1_cds_XP_004335986.1_11731	2.29661	2.78783	2.8512	1.74719	2.13965	1.83002	2.64521	1.90562	-0.73959	0.00436
lcl|NW_004457712.1_cds_XP_004368048.1_425	5.87408	5.97927	5.63183	4.70201	5.47091	5.09464	5.82839	5.08919	-0.73921	0.00031
lcl|NW_004457264.1_cds_XP_004333426.1_14323	3.56194	4.19959	3.91394	3.17779	2.62256	3.6577	3.89182	3.15269	-0.73914	0.00224
lcl|NW_004457423.1_cds_XP_004338473.1_9295	2.97534	2.66755	3.10216	2.7833	1.81043	1.93413	2.91502	2.17595	-0.73907	0.00195
lcl|NW_004457538.1_cds_XP_004341800.1_6080	4.16951	3.93612	4.26174	2.83256	3.70956	3.60843	4.12246	3.38352	-0.73894	0.00055
lcl|NW_004457442.1_cds_XP_004339187.1_8058	6.61268	6.79264	6.54887	5.65692	6.19504	5.88579	6.6514	5.91258	-0.73881	0.00012
lcl|NW_004457584.1_cds_XP_004344061.1_5066	4.55541	4.57419	4.33238	3.87671	3.36201	4.00697	4.48733	3.74856	-0.73877	0.0003
lcl|NW_004457693.1_cds_XP_004355011.1_1293	1.82212	1.71391	1.53766	1.74853	0.55485	0.55445	1.69123	0.95261	-0.73862	0.00239
lcl|NW_004457654.1_cds_XP_004353042.1_2353	1.50876	2.34908	2.12056	0.55445	1.69336	1.515	1.9928	1.25427	-0.73853	0.01548
lcl|NW_004457532.1_cds_XP_004341381.1_6291	3.79549	3.93994	4.10319	3.68564	2.98314	2.95425	3.94621	3.20768	-0.73853	0.00051
lcl|NW_004457596.1_cds_XP_004346641.1_4227	2.24169	3.31331	3.28009	2.34386	2.09522	2.18122	2.94503	2.20676	-0.73827	0.01397
lcl|NW_004457342.1_cds_XP_004335849.1_11944	3.38179	3.76042	3.11339	2.39088	2.98785	2.66388	3.41854	2.68087	-0.73767	0.003
lcl|NW_004457584.1_cds_XP_004344152.1_5157	5.5307	5.72347	5.67589	4.69906	5.07997	4.93806	5.64335	4.90569	-0.73766	0.00011
lcl|NW_004457270.1_cds_XP_004333918.1_13890	4.62227	5.1873	4.7597	4.25152	3.97348	4.13202	4.85642	4.119	-0.73742	0.00122
lcl|NW_004457654.1_cds_XP_004352821.1_2132	4.95927	4.98462	4.42837	3.6816	4.53414	3.94513	4.79075	4.05362	-0.73713	0.00143
lcl|NW_004457431.1_cds_XP_004338577.1_9022	1.82217	3.02005	2.98605	0.55445	2.75497	2.30753	2.60942	1.87231	-0.73711	0.02202
lcl|NW_004457702.1_cds_XP_004356469.1_841	4.05506	4.20054	4.11111	3.87593	3.09117	3.18876	4.12223	3.38529	-0.73695	0.00011
lcl|NW_004457518.1_cds_XP_004341008.1_6701	6.46487	6.27697	6.40167	5.60991	5.57855	5.74785	6.38117	5.64543	-0.73574	7e-05
lcl|NW_004457710.1_cds_XP_004357163.1_730	5.29796	5.26055	5.52642	4.04853	4.89281	4.93794	5.36164	4.62642	-0.73522	0.00024
lcl|NW_004457584.1_cds_XP_004344153.1_5158	1.51395	1.94882	1.52902	0.55445	1.68065	0.55445	1.66393	0.92985	-0.73408	0.00726
lcl|NW_004457372.1_cds_XP_004336816.1_11027	4.8594	5.09119	4.94968	4.2077	4.42202	4.06855	4.96676	4.23275	-0.73401	0.00018
lcl|NW_004457532.1_cds_XP_004341278.1_6188	7.2889	7.15888	7.41535	6.19076	6.68235	6.7882	7.28771	6.55377	-0.73394	0.0001
lcl|NW_004457538.1_cds_XP_004341710.1_5990	7.149	7.15272	6.99404	5.99188	6.64023	6.46441	7.09859	6.36551	-0.73308	5e-05
lcl|NW_004457302.1_cds_XP_004334498.1_13288	6.4413	6.27767	6.2232	4.98646	5.86897	5.88809	6.31405	5.58117	-0.73288	0.00011
lcl|NW_004457712.1_cds_XP_004368249.1_626	4.3752	4.37887	4.28159	3.44627	3.66006	3.73187	4.34522	3.61274	-0.73248	5e-05
lcl|NW_004457364.1_cds_XP_004336514.1_11256	2.65388	2.50986	2.11613	2.83769	1.6908	0.55445	2.42662	1.69431	-0.73231	0.00436
lcl|NW_004457313.1_cds_XP_004334923.1_12940	2.29891	1.95609	1.85029	1.75475	1.03751	1.11627	2.0351	1.30284	-0.73226	0.0044
lcl|NW_004457532.1_cds_XP_004341529.1_6438	5.92383	6.26661	5.93344	5.48833	5.05332	5.38568	6.04129	5.30911	-0.73218	0.00035
lcl|NW_004457456.1_cds_XP_004340034.1_7730	3.0706	3.61834	3.09664	1.76034	2.74232	3.08665	3.26186	2.52977	-0.73209	0.00298
lcl|NW_004457416.1_cds_XP_004338392.1_9358	4.96797	4.59379	4.38101	3.5847	3.96334	4.1988	4.64759	3.91561	-0.73198	0.00136
lcl|NW_004457442.1_cds_XP_004339284.1_8155	4.27603	4.05103	3.77591	3.1718	3.78864	2.94936	4.03432	3.30327	-0.73106	0.00128
lcl|NW_004457669.1_cds_XP_004353440.1_1829	4.32912	4.33416	4.21671	3.45701	3.65292	3.57842	4.29333	3.56278	-0.73055	8e-05
lcl|NW_004457268.1_cds_XP_004333529.1_14025	4.2841	4.53019	4.75389	3.19325	3.8316	4.35274	4.52273	3.79253	-0.7302	0.0009
lcl|NW_004457518.1_cds_XP_004340993.1_6686	3.64283	3.5532	4.1103	3.67823	2.62498	2.81436	3.76878	3.03919	-0.72959	0.00209
lcl|NW_004457638.1_cds_XP_004351537.1_2974	2.81098	1.41546	2.51379	0.55445	1.68142	2.31667	2.24674	1.51751	-0.72923	0.03388
lcl|NW_004457484.1_cds_XP_004340479.1_7294	2.4876	2.16521	1.53422	0.55445	1.92917	1.51863	2.06235	1.33408	-0.72826	0.01794
lcl|NW_004457415.1_cds_XP_004338289.1_9393	6.79421	6.96264	6.88174	5.95091	6.1935	6.31011	6.87953	6.15151	-0.72803	5e-05
lcl|NW_004457596.1_cds_XP_004346547.1_4133	6.72963	7.07722	6.91002	5.94867	6.2406	6.34628	6.90562	6.17852	-0.72711	0.00021
lcl|NW_004457415.1_cds_XP_004338361.1_9465	4.55615	4.33547	4.2226	2.39374	4.012	4.52755	4.37141	3.64443	-0.72697	0.0005
lcl|NW_004457620.1_cds_XP_004349593.1_3204	9.55196	9.54895	9.40989	8.61319	8.85227	8.86512	9.5036	8.77686	-0.72674	2e-05
lcl|NW_004457319.1_cds_XP_004335223.1_12548	3.47753	2.65314	3.83449	3.18707	1.92659	2.67136	3.32172	2.59501	-0.72671	0.01091
lcl|NW_004457442.1_cds_XP_004339724.1_8595	9.13762	9.03926	9.16882	8.28631	8.46313	8.41694	9.11523	8.3888	-0.72644	2e-05
lcl|NW_004457712.1_cds_XP_004368326.1_703	10.2309	10.2843	10.2101	9.22113	9.59571	9.7298	10.2418	9.51555	-0.72621	0
lcl|NW_004457268.1_cds_XP_004333692.1_14188	4.27617	3.89172	4.24058	3.44649	3.42856	3.35777	4.13616	3.41094	-0.72522	0.00088
lcl|NW_004457431.1_cds_XP_004338713.1_9158	4.37508	4.2008	4.52687	3.87453	3.66041	3.39282	4.36758	3.64259	-0.725	0.00046
lcl|NW_004457671.1_cds_XP_004353562.1_1766	7.52855	7.42536	7.29382	6.60889	6.63118	6.83342	7.41591	6.69116	-0.72475	8e-05
lcl|NW_004457313.1_cds_XP_004334674.1_12691	4.59688	5.23728	5.07954	4.34648	4.21059	4.18256	4.97123	4.24654	-0.72469	0.0015
lcl|NW_004457252.1_cds_XP_004333070.1_14728	2.80434	1.71349	2.84619	0.55445	2.13672	2.49907	2.45468	1.73008	-0.7246	0.02206
lcl|NW_004457453.1_cds_XP_004340026.1_7851	4.05726	3.30969	4.16093	1.75277	3.65339	3.94804	3.84263	3.11807	-0.72456	0.00483
lcl|NW_004457415.1_cds_XP_004338273.1_9377	1.82235	1.05133	1.80961	0.55445	1.40141	0.55445	1.5611	0.83677	-0.72433	0.02564
lcl|NW_004457319.1_cds_XP_004335242.1_12567	2.57991	2.97254	3.17288	2.38844	2.65113	1.51492	2.90844	2.18483	-0.72361	0.00357
lcl|NW_004457262.1_cds_XP_004333353.1_14461	5.73114	5.34865	5.63422	4.69955	5.07964	4.76478	5.57133	4.84799	-0.72334	0.00042
lcl|NW_004457272.1_cds_XP_004334000.1_13762	3.79327	3.02078	3.23009	1.7459	3.27852	2.85108	3.34805	2.62516	-0.72288	0.00471
lcl|NW_004457669.1_cds_XP_004353465.1_1854	6.81172	6.4476	6.6954	5.81114	5.91383	6.06172	6.65157	5.92889	-0.72268	0.00026
lcl|NW_004457242.1_cds_XP_004332806.1_14936	3.2845	2.90785	3.22291	2.84007	2.31711	2.09031	3.13842	2.41583	-0.72259	0.00138
lcl|NW_004457323.1_cds_XP_004335504.1_12409	3.13497	2.31886	2.59861	1.99777	2.32804	1.55894	2.68415	1.96158	-0.72256	0.00786
lcl|NW_004457384.1_cds_XP_004337442.1_10359	3.38173	3.39662	3.33528	2.39066	2.481	3.07435	3.37121	2.64867	-0.72254	3e-05
lcl|NW_004457442.1_cds_XP_004339605.1_8476	2.80422	2.50956	2.84671	0.55445	2.62211	2.81692	2.72017	1.99783	-0.72234	0.00152
lcl|NW_004457387.1_cds_XP_004337504.1_10264	5.13839	5.56637	5.10955	4.34682	4.53688	4.76565	5.27144	4.54978	-0.72165	0.00078
lcl|NW_004457538.1_cds_XP_004341823.1_6103	2.93887	3.55331	2.98848	1.74694	2.7566	2.81404	3.16022	2.43919	-0.72103	0.00387
lcl|NW_004457438.1_cds_XP_004339010.1_8762	1.99797	3.75125	3.34697	1.97563	2.65313	2.30452	3.03206	2.31109	-0.72097	0.02923
lcl|NW_004457654.1_cds_XP_004353070.1_2381	6.65301	6.52532	6.71504	5.6033	5.85622	6.2711	6.63112	5.91021	-0.72092	7e-05
lcl|NW_004457596.1_cds_XP_004346538.1_4124	1.11252	1.70791	1.84394	0.55445	1.39387	0.55445	1.55479	0.83426	-0.72053	0.02024
lcl|NW_004457490.1_cds_XP_004340572.1_7129	3.41413	2.7865	3.9367	2.26825	2.47496	3.23338	3.37911	2.65887	-0.72024	0.00954
lcl|NW_004457415.1_cds_XP_004338332.1_9436	8.91111	9.0539	8.8431	7.80648	8.45996	8.38197	8.93604	8.21614	-0.7199	5e-05
lcl|NW_004457434.1_cds_XP_004338811.1_8951	1.82207	1.4204	1.85643	0.55445	0.55445	1.83068	1.69963	0.97986	-0.71977	0.00671
lcl|NW_004457640.1_cds_XP_004351697.1_2930	1.50974	1.71358	1.44516	0.55445	1.40093	0.55445	1.55616	0.83661	-0.71955	0.00269
lcl|NW_004457380.1_cds_XP_004337312.1_10742	3.28623	2.34622	3.42254	2.14492	1.45135	3.30252	3.01833	2.2996	-0.71873	0.01233
lcl|NW_004457389.1_cds_XP_004337507.1_10247	7.47914	7.48509	7.32714	6.76643	6.75463	6.61523	7.43046	6.7121	-0.71836	5e-05
lcl|NW_004457586.1_cds_XP_004344617.1_4592	5.13871	5.60245	5.38102	4.20769	4.60724	5.1525	5.37406	4.65581	-0.71825	0.00062
lcl|NW_004457268.1_cds_XP_004333531.1_14027	1.82783	1.70804	1.12124	0.55445	1.39386	0.55445	1.55237	0.83425	-0.71812	0.01921
lcl|NW_004457268.1_cds_XP_004333621.1_14117	4.89322	5.16593	4.84553	3.67888	4.46106	4.61074	4.96823	4.25023	-0.718	0.0004
lcl|NW_004457724.1_cds_XP_004358067.1_92	1.82184	1.65324	1.53866	0.55445	1.19208	1.11389	1.67125	0.95347	-0.71777	0.00241
lcl|NW_004457356.1_cds_XP_004336302.1_11430	7.54479	7.37357	7.44961	6.5816	6.69754	6.93572	7.45599	6.73829	-0.71771	4e-05
lcl|NW_004457554.1_cds_XP_004342144.1_5624	7.35003	7.38261	7.52335	6.66506	6.829	6.60907	7.41866	6.70104	-0.71762	5e-05
lcl|NW_004457584.1_cds_XP_004343966.1_4971	3.3828	2.90811	3.33085	2.39465	2.98506	2.08964	3.20725	2.48978	-0.71747	0.00219
lcl|NW_004457373.1_cds_XP_004336858.1_10897	2.25982	2.22444	2.28308	0.55445	2.01549	2.04515	2.25578	1.53836	-0.71742	6e-05
lcl|NW_004457618.1_cds_XP_004367606.1_3398	3.4766	2.34665	3.76466	1.75393	3.18071	2.5011	3.19597	2.47858	-0.71739	0.01784
lcl|NW_004457532.1_cds_XP_004341422.1_6332	2.93878	1.95808	3.22899	1.74667	2.14007	2.08747	2.70862	1.9914	-0.71722	0.01956
lcl|NW_004457384.1_cds_XP_004337395.1_10312	3.01695	3.49786	3.3521	1.74984	2.94123	3.02491	3.28897	2.57199	-0.71698	0.00187
lcl|NW_004457677.1_cds_XP_004353932.1_1460	9.10899	9.06259	8.98945	8.30238	8.31413	8.39447	9.05367	8.33699	-0.71668	1e-05
lcl|NW_004457442.1_cds_XP_004339144.1_8015	3.86476	3.47618	3.52248	2.83899	2.47811	3.39651	3.62114	2.90454	-0.7166	0.00114
lcl|NW_004457431.1_cds_XP_004338648.1_9093	3.86352	3.69471	2.70047	2.83408	3.18745	2.08753	3.41957	2.70302	-0.71654	0.01107
lcl|NW_004457625.1_cds_XP_004349670.1_3155	4.75218	5.21419	4.614	4.47333	4.0154	3.94205	4.86013	4.14359	-0.71653	0.00139
lcl|NW_004457611.1_cds_XP_004348545.1_3689	5.22058	4.87094	5.16872	4.05036	4.77249	4.28904	5.08675	4.37063	-0.71612	0.00046
lcl|NW_004457363.1_cds_XP_004336456.1_11363	5.2688	4.89351	5.10251	3.69631	4.87439	4.54616	5.08827	4.37229	-0.71598	0.00045
lcl|NW_004457654.1_cds_XP_004352827.1_2138	7.64723	7.50915	7.72544	6.76686	6.95239	7.01479	7.62727	6.91135	-0.71592	7e-05
lcl|NW_004457596.1_cds_XP_004346503.1_4089	4.3876	4.19078	4.3294	2.83757	4.18853	3.73451	4.30259	3.58687	-0.71572	0.00018
lcl|NW_004457654.1_cds_XP_004353183.1_2494	1.82174	3.02052	1.85783	1.7469	1.69234	1.11375	2.23336	1.51766	-0.7157	0.0297
lcl|NW_004457654.1_cds_XP_004353097.1_2408	6.77551	7.01131	7.00279	6.15269	6.32826	6.16217	6.92987	6.21437	-0.71549	0.00012
lcl|NW_004457434.1_cds_XP_004338799.1_8939	1.82211	1.71393	2.02754	1.74845	0.55445	1.11425	1.85452	1.13905	-0.71548	0.00245
lcl|NW_004457297.1_cds_XP_004334378.1_13436	7.12083	7.26461	7.15531	6.26405	6.65684	6.47598	7.18025	6.46562	-0.71463	4e-05
lcl|NW_004457673.1_cds_XP_004353600.1_1677	2.80405	2.78712	1.53641	0.55445	1.93113	2.49838	2.37586	1.66132	-0.71454	0.02982
lcl|NW_004457415.1_cds_XP_004338268.1_9372	2.08466	1.95268	2.1053	0.55445	1.92197	1.52299	2.04754	1.33314	-0.71441	0.00054
lcl|NW_004457638.1_cds_XP_004351530.1_2967	5.78612	5.92344	5.59212	4.8003	5.15323	5.20601	5.76722	5.05318	-0.71404	0.00028
lcl|NW_004457466.1_cds_XP_004340220.1_7526	7.14222	7.2758	7.31327	6.15438	6.90328	6.53155	7.24376	6.52974	-0.71403	5e-05
lcl|NW_004457380.1_cds_XP_004337135.1_10565	6.6728	6.48682	6.65375	5.71189	6.00843	5.95322	6.60446	5.89118	-0.71327	8e-05
lcl|NW_004457598.1_cds_XP_004347192.1_4005	5.53048	5.86501	5.59322	4.6981	5.02953	5.12148	5.6629	4.9497	-0.7132	0.00033
lcl|NW_004457291.1_cds_XP_004334201.1_13521	3.15276	2.6797	3.03166	2.0147	2.31143	2.39838	2.9547	2.2415	-0.7132	0.0023
lcl|NW_004457584.1_cds_XP_004344116.1_5121	3.3825	3.55271	2.84867	2.39352	2.75463	2.49768	3.26129	2.54861	-0.71268	0.0042
lcl|NW_004457712.1_cds_XP_004357435.1_178	4.37493	4.81047	5.11185	4.20399	4.3844	3.57177	4.76575	4.05339	-0.71237	0.00201
lcl|NW_004457584.1_cds_XP_004343958.1_4963	3.17736	1.95796	2.98799	1.7473	1.93311	2.30652	2.70777	1.99564	-0.71213	0.01902
lcl|NW_004457343.1_cds_XP_004335969.1_11714	1.82385	1.05056	2.32979	0.55445	1.39815	1.11669	1.73473	1.0231	-0.71164	0.04303
lcl|NW_004457364.1_cds_XP_004336477.1_11219	6.07874	5.75585	5.88224	5.36093	5.12838	5.09374	5.90561	5.19435	-0.71126	0.00025
lcl|NW_004457584.1_cds_XP_004344105.1_5110	1.82246	1.95743	2.11539	0.55445	1.69038	1.51728	1.96509	1.25404	-0.71106	0.00185
lcl|NW_004457584.1_cds_XP_004344199.1_5204	6.84641	7.07078	6.9859	5.90379	6.64874	6.21742	6.9677	6.25665	-0.71105	9e-05
lcl|NW_004457586.1_cds_XP_004344614.1_4589	3.47435	2.65563	2.69921	3.1743	1.69181	1.83034	2.94306	2.23215	-0.71091	0.00807
lcl|NW_004457554.1_cds_XP_004342090.1_5571	1.82482	1.9555	2.97462	1.75736	2.31154	0.55445	2.25165	1.54112	-0.71053	0.02508
lcl|NW_004457453.1_cds_XP_004339934.1_7760	4.17041	4.10208	4.69315	3.44912	3.44135	3.9439	4.32188	3.61146	-0.71042	0.00186
lcl|NW_004457632.1_cds_XP_004367749.1_3067	2.80304	2.51044	2.11885	0.55445	1.93344	2.81396	2.47744	1.76728	-0.71016	0.00634
lcl|NW_004457363.1_cds_XP_004336458.1_11365	4.99056	4.20001	4.38087	4.20902	3.65764	3.57447	4.52382	3.81371	-0.71011	0.00278
lcl|NW_004457618.1_cds_XP_004367507.1_3299	3.28326	2.78779	2.98791	1.74736	2.87652	2.30657	3.01965	2.31015	-0.70951	0.00226
lcl|NW_004457442.1_cds_XP_004339796.1_8667	1.82169	2.34876	1.85804	1.74669	1.04015	1.11368	2.0095	1.30017	-0.70932	0.00708
lcl|NW_004457610.1_cds_XP_004348366.1_3778	1.82529	1.95525	2.32677	0.55445	2.31082	1.11737	2.03577	1.32755	-0.70822	0.0054
lcl|NW_004457554.1_cds_XP_004342184.1_5664	6.57137	6.30079	6.52702	5.48497	6.01017	5.78002	6.46639	5.75839	-0.708	0.00017
lcl|NW_004457268.1_cds_XP_004333643.1_14139	8.48137	8.45963	8.41865	7.65164	7.90974	7.6743	8.45322	7.74522	-0.70799	0
lcl|NW_004457262.1_cds_XP_004333294.1_14402	3.17783	3.02005	2.33755	2.39302	1.9321	2.08881	2.84514	2.13798	-0.70717	0.00811
lcl|NW_004457356.1_cds_XP_004336344.1_11472	3.17705	3.76061	4.05051	3.44641	2.75713	2.66336	3.66272	2.95563	-0.70709	0.00488
lcl|NW_004457689.1_cds_XP_004354816.1_1332	2.94005	2.50955	2.84668	2.39545	1.68998	2.09005	2.76543	2.05849	-0.70693	0.00223
lcl|NW_004457441.1_cds_XP_004339058.1_8721	3.79349	2.90899	3.43504	2.83373	2.87731	2.30597	3.37917	2.67234	-0.70684	0.00573
lcl|NW_004457712.1_cds_XP_004368047.1_424	3.86405	4.20012	3.61257	2.83619	2.98671	3.73364	3.89225	3.18551	-0.70674	0.00191
lcl|NW_004457445.1_cds_XP_004339888.1_7925	4.60718	4.52522	4.09797	3.88429	3.75977	3.46823	4.41012	3.7041	-0.70602	0.00128
lcl|NW_004457712.1_cds_XP_004368174.1_551	11.3281	11.2898	11.2758	10.3128	10.77	10.6929	11.2979	10.5919	-0.70601	0
lcl|NW_004457406.1_cds_XP_004338053.1_9713	6.01853	6.16119	6.0799	4.80078	5.73392	5.6069	6.08654	5.38053	-0.70601	5e-05
lcl|NW_004457702.1_cds_XP_004356745.1_1117	7.11388	6.89119	7.12503	6.46296	6.2398	6.30953	7.04337	6.33743	-0.70594	0.00012
lcl|NW_004457669.1_cds_XP_004353405.1_1794	2.07923	1.42024	1.12775	0.55445	1.40145	0.55445	1.54241	0.83678	-0.70563	0.03171
lcl|NW_004457654.1_cds_XP_004353105.1_2416	10.3542	10.4715	10.3287	9.69798	9.70225	9.63757	10.3848	9.67927	-0.70554	2e-05
lcl|NW_004457323.1_cds_XP_004335476.1_12381	2.48631	3.12369	1.12823	1.74855	2.31913	0.55445	2.24608	1.54071	-0.70537	0.06229
lcl|NW_004457631.1_cds_XP_004367741.1_3118	3.47419	3.76036	2.69983	2.83478	2.3202	2.66403	3.31146	2.60634	-0.70513	0.00903
lcl|NW_004457586.1_cds_XP_004344619.1_4594	4.99025	5.09119	4.69362	3.67897	4.49897	4.48194	4.92502	4.21996	-0.70506	0.00059
lcl|NW_004457270.1_cds_XP_004333896.1_13868	1.82184	2.65573	1.53868	1.7473	1.03994	1.11388	2.00541	1.30037	-0.70504	0.02683
lcl|NW_004457712.1_cds_XP_004368285.1_662	4.05503	3.9416	4.04994	2.83405	3.44275	3.65476	4.01552	3.31052	-0.705	8e-05
lcl|NW_004457418.1_cds_XP_004338421.1_9329	6.40608	6.37577	6.55811	5.29282	5.84109	6.09192	6.44665	5.74195	-0.70471	8e-05
lcl|NW_004457368.1_cds_XP_004336636.1_11094	1.82515	1.95508	2.32687	2.40478	1.03624	0.55445	2.0357	1.33182	-0.70388	0.00541
lcl|NW_004457554.1_cds_XP_004342299.1_5779	9.35174	9.29538	9.30875	8.37833	8.81999	8.64642	9.31862	8.61491	-0.70371	0
lcl|NW_004457598.1_cds_XP_004347142.1_3955	6.93056	6.71154	6.74439	6.0353	6.23981	6.00054	6.79549	6.09188	-0.70361	0.0001
lcl|NW_004457584.1_cds_XP_004344170.1_5175	5.41921	5.21416	5.56988	4.5911	4.89218	4.60928	5.40108	4.69752	-0.70356	0.00036
lcl|NW_004457532.1_cds_XP_004341442.1_6352	2.94727	3.01138	3.2083	1.76406	2.46618	2.82651	3.05565	2.35225	-0.7034	0.00066
lcl|NW_004457554.1_cds_XP_004342217.1_5697	2.80316	2.65575	2.33932	0.55445	2.32022	2.81426	2.59941	1.89631	-0.7031	0.00276
lcl|NW_004457442.1_cds_XP_004339599.1_8470	7.05552	6.9273	6.95896	6.19325	6.0345	6.60615	6.98059	6.27797	-0.70262	3e-05
lcl|NW_004457410.1_cds_XP_004338181.1_9585	6.56091	6.30077	6.70679	5.5445	5.78221	6.13405	6.52282	5.82025	-0.70257	0.00033
lcl|NW_004457466.1_cds_XP_004340196.1_7502	8.12734	8.1173	8.08483	7.24957	7.43733	7.53566	8.10982	7.40752	-0.7023	0
lcl|NW_004457725.1_cds_XP_004358223.1_87	2.29632	1.05164	2.1196	0.55445	1.69281	1.11351	1.82252	1.12026	-0.70227	0.04262
lcl|NW_004457671.1_cds_XP_004353553.1_1757	7.13517	7.05099	7.23271	6.26466	6.5608	6.48754	7.13963	6.43767	-0.70196	5e-05
lcl|NW_004457584.1_cds_XP_004344139.1_5144	5.83897	5.75621	5.48098	5.29116	4.74261	4.93775	5.69205	4.9905	-0.70155	0.00036
lcl|NW_004457568.1_cds_XP_004342537.1_5403	4.42334	4.64505	4.4763	3.45052	4.11353	3.87795	4.51489	3.814	-0.70089	0.00022
lcl|NW_004457390.1_cds_XP_004337608.1_10223	6.85589	6.85355	6.70279	5.95233	6.19255	6.16469	6.80408	6.10319	-0.70089	6e-05
lcl|NW_004457390.1_cds_XP_004337591.1_10206	8.19664	8.23199	8.19903	7.24935	7.84083	7.43488	8.20922	7.50836	-0.70086	0
lcl|NW_004457265.1_cds_XP_004333442.1_14266	6.61281	6.41739	6.5703	5.2204	6.15944	6.12031	6.5335	5.83338	-0.70012	8e-05
lcl|NW_004457394.1_cds_XP_004337797.1_9920	10.2732	10.2865	10.3528	9.4008	9.679	9.73307	10.3041	9.60429	-0.69986	1e-05
lcl|NW_004457464.1_cds_XP_004340093.1_7695	2.00086	1.95623	1.8512	1.75393	0.55445	1.40175	1.9361	1.23671	-0.69939	0.00052
lcl|NW_004457442.1_cds_XP_004339115.1_7986	4.22352	3.69514	3.98824	2.83192	3.7895	3.18742	3.96896	3.26961	-0.69935	0.00148
lcl|NW_004457568.1_cds_XP_004342549.1_5415	7.12102	7.14018	7.02505	6.39986	6.46785	6.32208	7.09542	6.3966	-0.69882	3e-05
lcl|NW_004457364.1_cds_XP_004336517.1_11259	2.80644	2.78525	3.32159	1.75654	2.74751	2.31336	2.97109	2.27247	-0.69862	0.00347
[truncated: 10,094 more rows]

## Sheet: Upregulated
geneID	Acastellanii_1	Acastellanii_2	Acastellanii_3	Acastellanii_Cjejuni_1	Acastellanii_Cjejuni_2	Acastellanii_Cjejuni_3	Acastellanii.AVG	Acastellanii_Cjejuni.AVG	LogFC	pvalue	Description
lcl|NW_004457372.1_cds_XP_004336746.1_10957	2.08065	1.95616	1.12507	4.99818	5.1437	5.73354	1.72062	5.29181	3.57118	0.02907	Hsp20 protein - heatshock protein
lcl|NW_004457675.1_cds_XP_004353741.1_1603	0.55445	1.05031	0.55445	3.89426	3.64732	3.66477	0.71973	3.73545	3.01572	0.0489	uncharacterized protein
lcl|NW_004457313.1_cds_XP_004334665.1_12682	3.87327	4.36633	2.96982	7.12886	6.26461	6.51768	3.73647	6.63705	2.90058	0.01176	antibiotic biosynthesis monooxygenase subfamily protein
lcl|NW_004457442.1_cds_XP_004339198.1_8069	3.18026	3.55044	3.51571	6.13181	5.87479	6.46283	3.41547	6.15648	2.74101	0.00119	uncharacterized protein
lcl|NW_004457623.1_cds_XP_004349665.1_3176	5.44685	5.32355	5.57437	8.38361	7.88122	8.09413	5.44826	8.11965	2.67139	0.00018	copper transport accessory protein
lcl|NW_004457319.1_cds_XP_004335211.1_12536	3.38177	3.47707	4.11084	6.1176	6.28297	6.23252	3.65656	6.21103	2.55446	0.00389	metal cation transporter, ZIP subfamily protein
lcl|NW_004457321.1_cds_XP_004335284.1_12496	4.82609	3.75913	5.2454	8.24448	6.1169	6.94898	4.61021	7.10345	2.49324	0.00908	GMC oxidoreductase
lcl|NW_004457596.1_cds_XP_004346619.1_4205	4.59766	4.53666	4.04673	6.61435	7.00714	6.9465	4.39368	6.856	2.46231	0.00157	phosphoenolpyruvate carboxykinase
lcl|NW_004457277.1_cds_XP_004334023.1_13733	4.17343	4.09916	3.21628	6.78509	6.11135	5.97903	3.82962	6.29182	2.4622	0.00638	Kinetochore like protein
lcl|NW_004457620.1_cds_XP_004349657.1_3268	2.81051	3.00841	2.83744	5.94223	4.71922	4.73851	2.88545	5.13332	2.24787	0.00046	uncharacterized protein
lcl|NW_004457596.1_cds_XP_004346618.1_4204	4.14324	3.56701	2.7874	5.74072	5.57923	5.80463	3.49922	5.70819	2.20898	0.01237	phosphoenol pyruvate carboxykinase
lcl|NW_004457431.1_cds_XP_004338719.1_9164	4.12244	3.81386	3.67763	6.86799	5.89431	5.44859	3.87131	6.0703	2.19899	0.00115	RNA polymerase Rpb3/Rpb11 dimerization domain containing protein
lcl|NW_004457297.1_cds_XP_004334301.1_13359	3.64791	3.90303	4.45076	6.73807	5.77313	5.89667	4.00057	6.13596	2.13539	0.00349	uncharacterized protein
lcl|NW_004457415.1_cds_XP_004338308.1_9412	2.48766	2.65427	2.52369	4.99567	4.29261	4.73393	2.55521	4.67407	2.11886	0.00039	SAP domain containing protein
lcl|NW_004457373.1_cds_XP_004336872.1_10911	1.10967	1.42021	1.12762	2.8382	3.1846	3.87852	1.21916	3.30044	2.08128	0.00675	WH2 motif domain protein
lcl|NW_004457669.1_cds_XP_004353450.1_1839	2.80347	2.78758	3.22685	4.98735	4.94601	5.09528	2.9393	5.00955	2.07025	0.00239	uncharacterized protein
lcl|NW_004457532.1_cds_XP_004341447.1_6357	7.29809	7.22613	7.24056	10.0748	9.05914	8.82501	7.25492	9.31964	2.06472	1e-05	histone H4
lcl|NW_004457343.1_cds_XP_004335894.1_11639	3.38649	2.90513	3.6812	5.56671	5.27555	5.32246	3.32427	5.38824	2.06397	0.0046	adenosine specific kinase
lcl|NW_004457532.1_cds_XP_004341495.1_6404	3.48396	3.81138	3.3149	5.97839	5.56407	5.25084	3.53675	5.59777	2.06102	0.00169	putative cell-division protein
lcl|NW_004457380.1_cds_XP_004336998.1_10428	3.29016	2.90303	2.32534	5.44935	4.40638	4.77881	2.83951	4.87818	2.03867	0.00961	universal stress domain containing protein
lcl|NW_004457343.1_cds_XP_004335981.1_11726	3.38178	2.6558	3.22851	5.22268	5.15194	5.00322	3.0887	5.12595	2.03725	0.00508	uncharacterized protein
lcl|NW_004457654.1_cds_XP_004352754.1_2065	3.56615	3.30704	3.67884	5.9297	5.39612	5.29978	3.51734	5.54186	2.02452	0.00098	MAPEG domain containing protein
lcl|NW_004457302.1_cds_XP_004334493.1_13283	4.42819	4.45539	4.71539	7.10553	6.27664	6.27263	4.53299	6.5516	2.01861	0.00041	uncharacterized protein
lcl|NW_004457380.1_cds_XP_004337101.1_10531	3.06433	3.45489	1.95532	4.35355	5.21092	4.96323	2.82485	4.84257	2.01772	0.02436	serine/threonine protein kinase
lcl|NW_004457554.1_cds_XP_004342282.1_5762	3.86559	4.29059	4.21786	6.37848	5.96161	6.08307	4.12468	6.14105	2.01637	0.00101	thymidine kinase
lcl|NW_004457321.1_cds_XP_004335278.1_12490	4.05605	4.19974	3.98169	6.04136	6.11894	6.09499	4.07916	6.0851	2.00594	0.00025	CBS domain containing protein

## Sheet: Downregulated
geneID	Acastellanii_1	Acastellanii_2	Acastellanii_3	Acastellanii_Cjejuni_1	Acastellanii_Cjejuni_2	Acastellanii_Cjejuni_3	Acastellanii.AVG	Acastellanii_Cjejuni.AVG	LogFC	pvalue	Description
lcl|NW_004457442.1_cds_XP_004339368.1_8239	7.5716	7.60128	7.47128	0.55445	1.93307	2.08792	7.54805	1.52515	-6.02291	3e-05	RFX DNAbinding domain containing protein
lcl|NW_004457391.1_cds_XP_004337639.1_9989	6.08447	6.22732	6.45872	0.55445	1.39586	1.11792	6.25684	1.02274	-5.2341	0.0003	uncharacterized protein
lcl|NW_004457434.1_cds_XP_004338779.1_8919	5.95637	5.68958	5.71326	0.55445	0.55445	1.51603	5.7864	0.87498	-4.91143	0.00022	RFX DNAbinding domain containing protein
lcl|NW_004457722.1_cds_XP_004358058.1_129	5.28045	5.08086	5.2584	0.55445	0.55445	1.11961	5.20657	0.74283	-4.46373	0.00015	uncharacterized protein
lcl|NW_004457270.1_cds_XP_004333901.1_13873	5.35009	5.06395	5.21681	0.55445	1.92971	1.51832	5.21028	1.33416	-3.87612	0.00025	MORN repeat-containing protein
lcl|NW_004457442.1_cds_XP_004339715.1_8586	4.82452	4.92919	4.91672	0.55445	1.03997	1.51593	4.89014	1.03679	-3.85336	5e-05	uncharacterized protein
lcl|NW_004457442.1_cds_XP_004339565.1_8436	6.20633	6.11069	6.26178	1.74915	2.62338	2.6655	6.19293	2.34601	-3.84693	5e-05	uncharacterized protein
lcl|NW_004457677.1_cds_XP_004353964.1_1476	5.15059	5.05351	5.17773	1.76353	1.03424	1.11768	5.12728	1.30515	-3.82213	5e-05	uncharacterized protein
lcl|NW_004457442.1_cds_XP_004339761.1_8632	5.24742	5.1165	5.2234	0.55445	1.40223	2.30697	5.19577	1.42121	-3.77456	6e-05	dual specificity phosphatase
lcl|NW_004457712.1_cds_XP_004368308.1_685	5.13799	5.04087	5.33054	0.55445	2.32195	1.51492	5.1698	1.46377	-3.70603	0.00027	phosphate ABC transporter, phosphatebinding protein PstS
lcl|NW_004457654.1_cds_XP_004353040.1_2351	9.18348	9.34062	9.19664	5.79014	5.1823	5.65378	9.24025	5.54207	-3.69817	3e-05	C2 domain containing protein
lcl|NW_004457245.1_cds_XP_004332939.1_14862	5.32425	5.63755	5.96378	0.55445	2.87506	2.49755	5.64186	1.97569	-3.66617	0.00107	uncharacterized protein
lcl|NW_004457262.1_cds_XP_004333301.1_14409	6.09362	6.14862	6.13821	2.83475	2.32021	2.30648	6.12682	2.48715	-3.63967	1e-05	von Willebrand factor type A domain containing protein
lcl|NW_004457712.1_cds_XP_004368124.1_501	6.52059	6.42823	6.41435	3.44857	2.48022	2.66444	6.45439	2.86441	-3.58998	3e-05	ATPase, AAA domain containing protein
lcl|NW_004457632.1_cds_XP_004367781.1_3099	7.85554	7.88897	7.92688	4.34853	4.25434	4.34062	7.89046	4.31449	-3.57597	1e-05	serine/threonine protein kinase
lcl|NW_004457313.1_cds_XP_004335126.1_13143	5.13912	5.1411	4.56658	0.55445	1.40173	2.30765	4.94894	1.42127	-3.52766	0.00149	serpin
lcl|NW_004457453.1_cds_XP_004339999.1_7824	8.36397	8.29855	8.17071	4.12997	5.09077	5.07713	8.27774	4.76596	-3.51178	5e-05	carboxylesterase, type B family protein
lcl|NW_004457313.1_cds_XP_004334905.1_12922	6.4186	6.25474	6.52113	2.39286	2.98639	3.2963	6.39816	2.89185	-3.50631	0.00015	protein kinase domain containing protein
lcl|NW_004457356.1_cds_XP_004336348.1_11476	4.05771	4.19794	4.27037	0.55445	1.03785	0.55445	4.17534	0.71558	-3.45976	0.00022	uncharacterized protein
lcl|NW_004457453.1_cds_XP_004340000.1_7825	9.40575	9.5852	9.49193	5.97998	6.06781	6.07932	9.49429	6.04237	-3.45192	3e-05	carboxylic ester hydrolase
lcl|NW_004457260.1_cds_XP_004333156.1_14520	6.60394	6.47629	6.47462	3.4505	2.62349	3.29668	6.51829	3.12356	-3.39473	4e-05	EF hand domain containing protein
lcl|NW_004457554.1_cds_XP_004342177.1_5657	4.33586	4.32738	4.50543	0.55445	1.39412	1.11895	4.38956	1.02251	-3.36705	0.00017	SNARE domain containing protein
lcl|NW_004457632.1_cds_XP_004367770.1_3088	9.69118	9.78636	9.63818	6.15659	6.33851	6.52396	9.70524	6.33969	-3.36555	2e-05	Acetylcholinesterase
lcl|NW_004457442.1_cds_XP_004339783.1_8654	3.93037	4.10235	3.91829	0.55445	1.03998	0.55445	3.98367	0.71629	-3.26738	0.00022	uncharacterized protein
lcl|NW_004457532.1_cds_XP_004341452.1_6362	7.06749	7.30903	7.37261	4.5041	3.94105	3.58372	7.24971	4.00962	-3.24009	0.00016	uncharacterized protein
lcl|NW_004457297.1_cds_XP_004334419.1_13477	4.495	3.6412	4.11415	0.55445	1.45582	0.55445	4.08345	0.8549	-3.22855	0.00364	uncharacterized protein
lcl|NW_004457442.1_cds_XP_004339257.1_8128	4.22665	4.37649	4.37357	1.75357	1.03791	0.55445	4.32557	1.11531	-3.21026	0.00013	EF hand domain containing protein
lcl|NW_004457682.1_cds_XP_004354070.1_1374	5.29843	5.03941	4.52536	1.7469	1.40276	2.08762	4.9544	1.74576	-3.20864	0.0021	uncharacterized protein
lcl|NW_004457323.1_cds_XP_004335379.1_12284	6.16018	5.99502	5.96839	2.14205	3.29653	3.18575	6.0412	2.87478	-3.16642	0.0001	elongation factor Tu domain 2/elongation factor G Cterminus
lcl|NW_004457323.1_cds_XP_004335494.1_12399	4.22644	3.30964	3.60558	0.55445	0.55445	0.55445	3.71389	0.55445	-3.15944	0.00525	GATA zinc finger domain containing protein
lcl|NW_004457586.1_cds_XP_004344686.1_4661	6.71227	6.59817	6.5863	3.17639	3.58841	3.65688	6.63224	3.47389	-3.15835	4e-05	PB1 domain containing protein
lcl|NW_004457554.1_cds_XP_004342328.1_5808	7.24452	7.07667	7.28488	3.67787	4.42277	4.06792	7.20202	4.05619	-3.14584	8e-05	PKD domain containing protein
lcl|NW_004457554.1_cds_XP_004342174.1_5654	6.73894	6.76083	6.57087	2.83207	4.25724	3.57158	6.69021	3.55363	-3.13658	8e-05	ABC2 type transporter superfamily protein
lcl|NW_004457297.1_cds_XP_004334416.1_13474	5.33743	5.47187	5.62309	2.38919	3.13517	1.5646	5.47746	2.36299	-3.11448	0.00023	uncharacterized protein
lcl|NW_004457532.1_cds_XP_004341424.1_6334	10.5141	10.5105	10.514	7.1378	7.57312	7.50816	10.5129	7.40636	-3.10651	0	myosin VIIa, putative
lcl|NW_004457731.1_cds_XP_004358269.1_46	6.28403	6.3545	6.36962	3.44707	3.59081	2.66369	6.33605	3.23385	-3.1022	2e-05	uncharacterized protein
lcl|NW_004457620.1_cds_XP_004349635.1_3246	3.47567	3.39525	3.97884	0.55445	0.55445	0.55445	3.61659	0.55445	-3.06214	0.00254	uncharacterized protein
lcl|NW_004457632.1_cds_XP_004367776.1_3094	5.70371	5.98225	5.92761	2.41331	3.07323	2.96266	5.87119	2.8164	-3.05479	0.00021	serine/threonine protein kinase
lcl|NW_004457442.1_cds_XP_004339263.1_8134	6.05349	5.73923	5.7663	2.3884	3.43802	2.62072	5.85301	2.81572	-3.03729	0.00029	FGGAP repeat domain containing protein
lcl|NW_004457712.1_cds_XP_004367817.1_194	7.09338	7.05	6.92959	4.05407	3.84559	4.06969	7.02432	3.98979	-3.03454	5e-05	RFX DNAbinding domain containing protein
lcl|NW_004457268.1_cds_XP_004333715.1_14211	6.02141	6.25298	6.12849	2.39902	3.43616	3.49155	6.13429	3.10891	-3.02539	0.00012	Ubiquitinconjugating enzyme subfamily protein
lcl|NW_004457712.1_cds_XP_004368200.1_577	9.45452	9.48002	9.30498	6.55053	6.43033	6.37021	9.41317	6.45036	-2.96281	3e-05	calponin domain containing protein
lcl|NW_004457390.1_cds_XP_004337549.1_10164	6.09382	6.12368	5.73235	2.39177	3.18649	3.48681	5.98328	3.02169	-2.96159	0.00044	Ras family protein
lcl|NW_004457453.1_cds_XP_004340001.1_7826	7.69925	7.71462	7.58256	4.75122	5.00914	4.42557	7.66548	4.72864	-2.93684	3e-05	carboxylesterase superfamily protein
lcl|NW_004457733.1_cds_XP_004358296.1_1	5.8084	5.64242	5.66714	3.77308	3.05877	1.60781	5.70599	2.81322	-2.89277	8e-05	Rap/ran-GAP protein
lcl|NW_004457320.1_cds_XP_004335248.1_12505	6.70335	6.77516	6.60516	2.83959	4.20642	4.43894	6.69456	3.82832	-2.86624	5e-05	Serine/threonine protein kinase
lcl|NW_004457545.1_cds_XP_004341911.1_5898	3.56165	3.55267	3.69334	0.55445	0.55445	1.1145	3.60256	0.74113	-2.86142	0.00016	Helixloop-helix DNA-binding domain containing protein
lcl|NW_004457269.1_cds_XP_004333800.1_13947	4.46792	4.37886	4.73552	0.55445	2.14036	2.30581	4.52743	1.66687	-2.86056	0.00056	protein kinase domain containing protein
lcl|NW_004457641.1_cds_XP_004352060.1_2777	3.79539	3.82187	3.91142	0.55445	1.40026	1.11533	3.84289	1.02334	-2.81955	8e-05	serine/threonine kinase
lcl|NW_004457280.1_cds_XP_004334038.1_13704	7.0371	6.59635	6.77203	3.4267	3.88476	4.66298	6.80183	3.99148	-2.81035	0.00035	elongation factor 2
lcl|NW_004457245.1_cds_XP_004332906.1_14829	5.90736	6.07304	6.54618	3.17314	3.44254	3.57301	6.17553	3.39623	-2.7793	0.00096	ATPase/histidine kinase/DNA gyrase B/HSP90 domain containing protein
lcl|NW_004457380.1_cds_XP_004337025.1_10455	6.83629	6.84252	6.61182	4.51641	3.4488	3.99206	6.76355	3.98575	-2.77779	0.00013	uncharacterized protein
lcl|NW_004457565.1_cds_XP_004342452.1_5456	6.08543	5.94705	5.97318	2.83239	3.99377	2.87837	6.00189	3.23484	-2.76704	5e-05	FGGAP repeat domain containing protein
lcl|NW_004457303.1_cds_XP_004334514.1_13261	8.60996	8.46313	8.68278	6.03176	5.64539	5.80867	8.58529	5.82861	-2.75668	6e-05	RhoGEF domain containing protein
lcl|NW_004457422.1_cds_XP_004338449.1_9296	7.28931	6.9628	7.27979	4.04938	4.57384	4.64976	7.1773	4.42433	-2.75297	0.00022	multisensor hybrid histidine kinase
lcl|NW_004457669.1_cds_XP_004353459.1_1848	5.39652	5.3902	5.27755	2.83595	1.93254	3.07536	5.35476	2.61462	-2.74014	5e-05	protein kinase domain containing protein
lcl|NW_004457320.1_cds_XP_004335247.1_12504	5.33207	5.32002	4.7912	2.40784	2.74182	2.09709	5.14776	2.41559	-2.73218	0.0012	uncharacterized protein
lcl|NW_004457320.1_cds_XP_004335245.1_12502	5.16012	5.35923	5.38988	2.86795	3.01736	1.84819	5.30308	2.57783	-2.72524	0.00018	serine/threonine protein kinase
lcl|NW_004457270.1_cds_XP_004333874.1_13846	5.44338	4.60976	4.7694	1.74916	2.47902	2.45154	4.94085	2.22658	-2.71427	0.00266	uncharacterized protein
lcl|NW_004457380.1_cds_XP_004337009.1_10439	4.78647	4.77852	4.68853	0.55445	2.75625	2.81433	4.75117	2.04168	-2.7095	4e-05	RAB5B protein
lcl|NW_004457303.1_cds_XP_004334508.1_13255	4.59498	5.48407	5.12051	2.40681	2.8645	1.83746	5.06652	2.36959	-2.69693	0.00258	uncharacterized protein
lcl|NW_004457270.1_cds_XP_004333876.1_13848	5.1105	4.8999	5.07672	2.83659	2.62393	1.60359	5.02904	2.3547	-2.67434	0.00017	protein kinase domain containing protein
lcl|NW_004457271.1_cds_XP_004333956.1_13787	4.78872	5.03954	4.84762	0.55445	3.18775	2.94969	4.89196	2.23063	-2.66133	0.00024	Ras subfamily protein
lcl|NW_004457415.1_cds_XP_004338321.1_9425	5.2526	5.19634	5.01436	2.39254	2.13876	2.95122	5.15443	2.49418	-2.66026	0.00019	RasGEF domain containing protein
lcl|NW_004457380.1_cds_XP_004337076.1_10506	3.18343	3.87852	3.5967	0.55445	1.03493	1.1183	3.55288	0.90256	-2.65032	0.00321	uncharacterized protein
lcl|NW_004457320.1_cds_XP_004335249.1_12506	6.73589	6.86124	6.94093	3.89032	4.1694	4.55262	6.84602	4.20412	-2.6419	8e-05	serine/threonine protein kinase
lcl|NW_004457442.1_cds_XP_004339423.1_8294	6.51848	6.70328	6.28071	3.44552	4.06725	4.06669	6.50083	3.85982	-2.641	0.00035	NAD nucleotidase
lcl|NW_004457592.1_cds_XP_004346021.1_4466	7.02673	7.10134	7.08829	4.21147	4.53345	4.57126	7.07212	4.43872	-2.63339	1e-05	SNF1 related protein kinase
lcl|NW_004457592.1_cds_XP_004346023.1_4468	6.87372	6.59807	6.42664	3.68154	4.2528	4.12868	6.63281	4.021	-2.6118	0.00039	SPFH domain / Band 7 domain containing protein
lcl|NW_004457554.1_cds_XP_004342369.1_5849	5.67421	5.45161	5.54685	2.39061	2.98806	3.48602	5.55756	2.9549	-2.60266	0.00013	FAD binding domain containing protein
lcl|NW_004457319.1_cds_XP_004335201.1_12526	3.72019	3.55328	3.52706	0.55445	1.93327	0.55445	3.60018	1.01406	-2.58612	0.00028	uncharacterized protein
lcl|NW_004457490.1_cds_XP_004340590.1_7147	7.57278	7.52026	7.52341	4.69911	4.94868	5.23285	7.53881	4.96021	-2.5786	1e-05	class II glutamine amidotransferase/glutamate synthase central domain containing protein
lcl|NW_004457725.1_cds_XP_004358226.1_90	7.11595	7.4286	7.4353	4.21339	4.91485	5.15585	7.32662	4.76137	-2.56525	0.00021	3'5'cyclic nucleotide phosphodiesterase
lcl|NW_004457712.1_cds_XP_004367976.1_353	3.86432	4.57368	4.4291	0.55445	2.31875	2.30773	4.28903	1.72697	-2.56206	0.00254	RhoGAP domain containing protein
lcl|NW_004457320.1_cds_XP_004335246.1_12503	5.06014	5.26849	5.03132	2.41705	2.60785	2.67215	5.11999	2.56569	-2.5543	0.00021	uncharacterized protein
lcl|NW_004457477.1_cds_XP_004340421.1_7348	2.84934	3.76019	3.87086	1.74787	0.55445	0.55445	3.49346	0.95226	-2.54121	0.00847	leucine rich repeat domain containing protein
lcl|NW_004457596.1_cds_XP_004346494.1_4080	4.7892	5.3903	4.88117	2.39176	2.75588	2.30683	5.02022	2.48482	-2.5354	0.00138	uncharacterized protein
lcl|NW_004457408.1_cds_XP_004338120.1_9639	3.5612	3.69437	4.1094	0.55445	1.69168	1.51629	3.78832	1.25414	-2.53418	0.00189	Von Willebrand factor type A domain containing protein
lcl|NW_004457293.1_cds_XP_004334259.1_13506	5.82238	5.54766	5.88048	3.44841	2.75594	3.48675	5.75017	3.23037	-2.5198	0.00032	C2 domain containing protein
lcl|NW_004457246.1_cds_XP_004332965.1_14810	4.47026	4.48523	4.4812	0.55445	2.5395	2.79325	4.4789	1.9624	-2.51649	0	uncharacterized protein
lcl|NW_004457654.1_cds_XP_004352851.1_2162	5.53295	6.14714	5.62541	3.45437	3.51388	2.81769	5.7685	3.26198	-2.50652	0.0011	uncharacterized protein
lcl|NW_004457303.1_cds_XP_004334509.1_13256	6.64711	6.58633	6.35533	3.46109	4.41304	4.24547	6.52959	4.03987	-2.48972	0.00019	uncharacterized protein
lcl|NW_004457725.1_cds_XP_004358225.1_89	3.99411	3.55326	3.6965	0.55445	1.40265	1.82998	3.74796	1.26236	-2.4856	0.0012	Guanine nucleotide exchange factor motif containing protein
lcl|NW_004457611.1_cds_XP_004348561.1_3705	4.8935	5.09099	4.69259	1.74847	3.18577	2.30735	4.89236	2.41387	-2.47849	0.00055	uncharacterized protein
lcl|NW_004457725.1_cds_XP_004358224.1_88	3.28406	3.01979	3.61043	0.55445	1.4013	0.55445	3.30476	0.83673	-2.46803	0.00266	RasGEF domain containing protein
lcl|NW_004457596.1_cds_XP_004346566.1_4152	5.39649	5.43119	5.75128	1.748	3.95992	3.48704	5.52632	3.06499	-2.46133	0.00042	Mitochondrial carrier protein
lcl|NW_004457416.1_cds_XP_004338405.1_9371	5.33975	4.97439	5.09628	0.55445	3.95212	3.59046	5.13681	2.69901	-2.4378	0.00044	uncharacterized protein
lcl|NW_004457654.1_cds_XP_004352909.1_2220	4.55591	4.84029	4.8077	1.74862	2.87534	2.30745	4.73463	2.31047	-2.42416	0.00036	NADH:flavin oxidoreductase/NADH oxidase domain containing protein
lcl|NW_004457598.1_cds_XP_004347160.1_3973	6.39503	6.38566	6.15122	3.44928	4.34027	3.87722	6.31064	3.88892	-2.42172	0.00016	uncharacterized protein
lcl|NW_004457641.1_cds_XP_004352106.1_2823	6.05869	5.53432	6.03317	2.39721	3.63068	4.34098	5.8754	3.45629	-2.41911	0.00084	protein kinase domain containing protein
lcl|NW_004457260.1_cds_XP_004333191.1_14555	3.82217	4.33771	4.27496	2.25356	0.55445	2.38503	4.14494	1.73101	-2.41393	0.00153	Frizzled/Smoothened family membrane region protein
lcl|NW_004457712.1_cds_XP_004368114.1_491	3.63621	2.90579	3.77002	0.55445	1.40244	1.11395	3.43734	1.02361	-2.41373	0.00605	ATPase, AAA domain containing protein
lcl|NW_004457654.1_cds_XP_004353204.1_2515	5.34891	5.38989	5.84259	3.1763	3.36024	2.81572	5.52713	3.11742	-2.40971	0.00082	homeobox domain containing protein
lcl|NW_004457391.1_cds_XP_004337638.1_9988	3.9392	4.03957	3.75236	0.55445	2.12744	1.84042	3.91038	1.50744	-2.40294	0.00046	uncharacterized protein
lcl|NW_004457406.1_cds_XP_004338090.1_9750	5.56258	5.1795	5.30939	2.8592	2.60894	3.40703	5.35049	2.95839	-2.3921	0.00044	uncharacterized protein
lcl|NW_004457598.1_cds_XP_004347185.1_3998	7.62224	7.67191	7.50879	5.06651	5.33269	5.2591	7.60098	5.21943	-2.38155	4e-05	Rap/ranGAP domain containing protein
lcl|NW_004457271.1_cds_XP_004333975.1_13806	9.22797	9.2186	9.14456	6.77207	6.76656	6.93807	9.19704	6.82557	-2.37148	1e-05	extracellular response kinase
lcl|NW_004457381.1_cds_XP_004337349.1_10405	2.78435	3.19004	2.79499	0.55445	0.55445	0.55445	2.92313	0.55445	-2.36868	0.00208	COMM domain containing protein 1
lcl|NW_004457619.1_cds_XP_004349567.1_3286	3.44483	4.38929	4.30283	0.55445	1.69161	2.79856	4.04565	1.68154	-2.36411	0.00551	uncharacterized protein
lcl|NW_004457396.1_cds_XP_004337910.1_9886	3.38195	3.82321	3.69591	1.74751	0.55445	1.51608	3.63369	1.27268	-2.36102	0.0013	IgA-specific serine endopeptidase
lcl|NW_004457262.1_cds_XP_004333291.1_14399	6.91508	7.00345	6.97257	4.59469	4.57144	4.65182	6.9637	4.60598	-2.35772	1e-05	transporter, major facilitator subfamily protein
lcl|NW_004457667.1_cds_XP_004353361.1_1911	4.46833	4.5371	3.77391	1.74738	2.13951	1.83014	4.25978	1.90568	-2.3541	0.00326	permeases of the major facilitator superfamily
lcl|NW_004457671.1_cds_XP_004353536.1_1740	3.79531	3.39522	3.22216	0.55445	1.6894	1.11526	3.4709	1.1197	-2.35119	0.00238	uncharacterized protein
lcl|NW_004457490.1_cds_XP_004340591.1_7148	7.69117	7.70987	7.58638	4.98309	5.43427	5.52169	7.66247	5.31302	-2.34946	3e-05	glutamate synthase, NADH/NADPH, small subunit
lcl|NW_004457260.1_cds_XP_004333223.1_14587	5.7688	5.41087	5.61012	2.83574	3.72393	3.29575	5.5966	3.28514	-2.31145	0.00034	uncharacterized protein
lcl|NW_004457618.1_cds_XP_004367670.1_3462	4.637	4.74687	4.65622	1.7458	2.87798	2.49524	4.68003	2.373	-2.30703	5e-05	von Willebrand factor type A domain containing protein
lcl|NW_004457730.1_cds_XP_004358245.1_57	4.78911	4.49904	4.65359	1.74746	2.48049	2.81445	4.64725	2.34747	-2.29978	0.00032	transcriptional regulator, Sir2 family protein
lcl|NW_004457712.1_cds_XP_004368148.1_525	8.09316	8.03848	8.15555	5.55246	5.96474	5.87301	8.09573	5.79674	-2.29899	2e-05	uncharacterized protein
lcl|NW_004457654.1_cds_XP_004353168.1_2479	5.55273	5.67255	5.45411	3.67856	2.62479	3.48666	5.5598	3.26334	-2.29646	0.00013	uncharacterized protein
lcl|NW_004457313.1_cds_XP_004334825.1_12842	6.24519	6.30029	6.13923	4.0501	4.01483	3.73218	6.22823	3.93237	-2.29586	6e-05	Fbox domain containing protein
lcl|NW_004457671.1_cds_XP_004353532.1_1736	5.6544	5.68993	5.7151	3.44628	3.66006	3.07387	5.68648	3.3934	-2.29307	1e-05	type A von Willebrand factor (VWFA) domain containing protein
lcl|NW_004457323.1_cds_XP_004335534.1_12439	4.78878	4.90048	5.35785	2.83388	2.87721	2.49584	5.0157	2.73564	-2.28006	0.0012	uncharacterized protein
lcl|NW_004457431.1_cds_XP_004338714.1_9159	5.30065	5.76991	5.44615	3.88514	2.9826	2.81851	5.50557	3.22875	-2.27682	0.00063	Ras subfamily protein
lcl|NW_004457702.1_cds_XP_004356613.1_985	4.98914	5.32111	5.01986	2.83146	3.59276	2.08631	5.11004	2.83684	-2.27319	0.00043	RNA polymerase Rpb1 repeat containing protein
lcl|NW_004457681.1_cds_XP_004354060.1_1413	6.28645	6.56045	6.62275	4.35652	4.29286	4.01196	6.48989	4.22045	-2.26944	0.00025	BTG family protein
lcl|NW_004457313.1_cds_XP_004334700.1_12717	5.84196	5.87738	5.64396	3.1821	3.43643	3.94823	5.78776	3.52226	-2.26551	0.00016	RFX DNAbinding domain containing protein
lcl|NW_004457407.1_cds_XP_004338117.1_9652	4.75246	4.42001	4.61282	2.39061	2.32054	2.30619	4.5951	2.33912	-2.25598	0.00044	succinylglutamate desuccinylase/aspartoacylase subfamily protein
lcl|NW_004457599.1_cds_XP_004347249.1_3889	7.56097	7.6402	7.73323	5.39642	5.2647	5.52396	7.6448	5.39503	-2.24978	4e-05	NADH dehydrogenase, extrinsic, putative
lcl|NW_004457712.1_cds_XP_004367880.1_257	2.80397	2.90816	2.69658	0.55445	0.55445	0.55445	2.8029	0.55445	-2.24845	0.00047	RFX DNAbinding domain containing protein
lcl|NW_004457611.1_cds_XP_004348566.1_3710	3.06524	3.62357	2.84299	0.55445	1.68817	0.55445	3.17727	0.93236	-2.24491	0.0053	uncharacterized protein
lcl|NW_004457611.1_cds_XP_004348471.1_3615	4.92738	5.18913	4.47381	2.39548	2.98444	2.49882	4.86344	2.62625	-2.2372	0.00184	GATA zinc finger domain containing protein
lcl|NW_004457538.1_cds_XP_004341705.1_5985	3.17957	3.0185	3.10454	0.55445	0.55445	1.51894	3.10087	0.87595	-2.22492	0.00023	Iglike, group 2, putative
lcl|NW_004457313.1_cds_XP_004335110.1_13127	5.9122	5.53303	5.75359	4.05813	3.28413	3.18959	5.73294	3.51062	-2.22232	0.00037	serine/threonine kinase
lcl|NW_004457259.1_cds_XP_004333127.1_14647	4.46799	4.53737	4.11163	1.74647	2.87735	1.8296	4.37233	2.15114	-2.22119	0.00091	von Willebrand factor type A domain containing protein
lcl|NW_004457380.1_cds_XP_004337044.1_10474	4.07914	3.92936	3.69058	2.39611	0.55445	2.09039	3.89969	1.68032	-2.21938	0.00084	uncharacterized protein
lcl|NW_004457530.1_cds_XP_004341230.1_6574	4.63864	4.57334	4.76784	3.17792	2.3178	1.83177	4.65994	2.4425	-2.21744	0.00015	nuclear RNase Z
lcl|NW_004457466.1_cds_XP_004340253.1_7559	4.05898	4.19741	3.90428	2.40303	1.03675	2.09425	4.05356	1.84468	-2.20888	0.00044	uncharacterized protein
lcl|NW_004457442.1_cds_XP_004339558.1_8429	3.47407	3.47709	3.43445	0.55445	1.69233	1.51579	3.46187	1.25419	-2.20768	2e-05	uncharacterized protein
lcl|NW_004457366.1_cds_XP_004336601.1_11169	3.56414	3.30832	3.10156	0.55445	1.68651	1.11677	3.32468	1.11924	-2.20543	0.00162	uncharacterized protein
lcl|NW_004457442.1_cds_XP_004339765.1_8636	5.65594	5.48985	5.49627	3.17806	3.2742	3.5759	5.54735	3.34272	-2.20463	0.0001	GATA zinc finger domain containing protein
lcl|NW_004457592.1_cds_XP_004345921.1_4366	5.83998	5.50978	5.52253	2.8359	3.84667	3.65592	5.6241	3.44616	-2.17794	0.00037	homeobox domain containing protein
lcl|NW_004457268.1_cds_XP_004333735.1_14231	6.25997	6.38478	6.51707	3.88272	4.45748	4.293	6.38727	4.21107	-2.17621	0.00014	TBC domain containing protein
lcl|NW_004457518.1_cds_XP_004340973.1_6666	3.06332	3.02024	3.91707	0.55445	1.4022	1.51631	3.33354	1.15765	-2.17589	0.00759	protein kinase domain containing protein
lcl|NW_004457415.1_cds_XP_004338280.1_9384	6.23204	6.27469	6.26586	4.05017	3.68002	4.52509	6.25753	4.08509	-2.17244	0	von Willebrand factor type A domain containing protein
lcl|NW_004457342.1_cds_XP_004335832.1_11927	4.24942	4.33126	3.97863	0.55445	3.18276	2.30957	4.18644	2.01559	-2.17085	0.00065	Fbox domain containing protein
lcl|NW_004457702.1_cds_XP_004356695.1_1067	3.17833	3.69374	2.69602	0.55445	1.03898	1.51739	3.18936	1.03694	-2.15242	0.00806	uncharacterized protein
lcl|NW_004457654.1_cds_XP_004352960.1_2271	6.45273	6.44702	6.39291	4.47611	4.53603	3.87679	6.43089	4.29631	-2.13458	1e-05	ankyrin repeat-containing protein
lcl|NW_004457712.1_cds_XP_004368099.1_476	7.42255	7.59276	7.11797	4.59046	5.60076	5.5435	7.37776	5.24491	-2.13285	0.00035	RFX DNAbinding domain containing protein
lcl|NW_004457532.1_cds_XP_004341501.1_6410	4.92591	4.84085	4.52559	2.39052	2.32061	3.18871	4.76412	2.63328	-2.13084	0.00065	RhoGEF domain containing protein
lcl|NW_004457313.1_cds_XP_004334950.1_12967	3.38218	3.99683	4.22429	1.74818	1.4021	2.08846	3.86777	1.74624	-2.12152	0.0042	translation elongation factor EF1, subunit alpha, putative
lcl|NW_004457319.1_cds_XP_004335193.1_12518	4.71588	4.29178	4.22326	1.77875	2.13837	2.95164	4.4103	2.28958	-2.12072	0.00122	uncharacterized protein
lcl|NW_004457268.1_cds_XP_004333736.1_14232	11.0836	11.13	11.1376	8.76662	9.17537	9.04957	11.1171	8.99719	-2.11986	0	serine/threonine protein kinase
lcl|NW_004457372.1_cds_XP_004336737.1_10948	3.28463	4.53584	4.16294	2.39645	1.40045	1.83249	3.99447	1.87646	-2.11801	0.00851	uncharacterized protein
lcl|NW_004457323.1_cds_XP_004335480.1_12385	6.43154	6.29845	5.99159	3.88425	4.00916	4.48587	6.24053	4.12643	-2.1141	0.00044	protein kinase domain containing protein
lcl|NW_004457559.1_cds_XP_004342377.1_5482	4.85949	5.6202	5.33003	2.39217	3.27638	3.80704	5.26991	3.15853	-2.11138	0.00176	Endonuclease/Exonuclease/phosphatase
lcl|NW_004457684.1_cds_XP_004354485.1_1365	7.87539	7.81786	7.69913	5.71194	5.58233	5.78153	7.79746	5.69193	-2.10553	4e-05	ABC2 type transporter, putative
lcl|NW_004457431.1_cds_XP_004338599.1_9044	3.56865	4.194	3.83026	1.76031	1.68203	1.83835	3.86431	1.76023	-2.10408	0.00219	Uncharacterized
lcl|NW_004457442.1_cds_XP_004339354.1_8225	3.93449	3.82021	4.31748	2.8488	1.39725	1.52079	4.02406	1.92228	-2.10178	0.00139	Uncharacterized
lcl|NW_004457589.1_cds_XP_004345363.1_4510	10.9842	11.0093	11.0076	8.70665	9.07835	8.91753	11.0004	8.90084	-2.09951	0	myosin1
lcl|NW_004457626.1_cds_XP_004349742.1_3151	5.08761	4.8402	4.87559	2.83419	3.45565	2.22731	4.93447	2.83905	-2.09542	0.00024	C2 domain containing protein
lcl|NW_004457603.1_cds_XP_004347711.1_3870	3.93099	3.62517	3.91571	2.39325	1.69107	1.11439	3.82396	1.7329	-2.09105	0.00068	serpin (serine proteinase inhibitor) superfamily protein
lcl|NW_004457584.1_cds_XP_004344100.1_5105	3.86386	4.1022	3.52614	2.39174	2.31981	0.55445	3.83073	1.75533	-2.0754	0.0019	SPFH domain / Band 7 domain containing protein
lcl|NW_004457268.1_cds_XP_004333532.1_14028	3.80113	4.0405	3.67745	1.76187	1.03445	2.51014	3.83969	1.76882	-2.07087	0.00077	Uncharacterized
lcl|NW_004457431.1_cds_XP_004338682.1_9127	5.1102	4.95736	5.30454	3.67887	2.98717	2.49669	5.12403	3.05424	-2.06979	0.00038	FAD binding domain containing protein
lcl|NW_004457620.1_cds_XP_004349638.1_3249	6.87306	6.91975	6.77033	4.70241	4.89045	4.7664	6.85438	4.78642	-2.06796	4e-05	Proteintyrosine phosphatase
lcl|NW_004457596.1_cds_XP_004346489.1_4075	4.42264	4.9003	4.56925	1.74718	2.75638	3.18907	4.63073	2.56421	-2.06652	0.00093	Uncharacterized
lcl|NW_004457313.1_cds_XP_004334931.1_12948	4.55545	4.41984	4.77219	1.7474	2.98751	2.81441	4.58249	2.51644	-2.06605	0.0005	Uncharacterized
lcl|NW_004457264.1_cds_XP_004333430.1_14327	7.0096	7.05109	6.83887	5.06645	4.94892	4.6886	6.96652	4.90132	-2.06519	9e-05	RFX DNA-binding domain containing protein
lcl|NW_004457477.1_cds_XP_004340414.1_7341	3.79486	3.8827	3.98047	0.55445	2.62231	2.30867	3.88601	1.82848	-2.05753	0.00019	Uncharacterized
lcl|NW_004457394.1_cds_XP_004337828.1_9951	3.79442	3.82276	3.98233	2.39354	1.93181	1.11446	3.8665	1.81327	-2.05323	0.00023	GATA zinc finger domain containing protein
lcl|NW_004457586.1_cds_XP_004344825.1_4800	6.30964	6.27767	6.34292	4.47592	4.11502	4.18336	6.31008	4.2581	-2.05198	1e-05	BTB/POZ domain containing protein
lcl|NW_004457498.1_cds_XP_004340703.1_7042	5.19327	5.5295	5.33378	2.83262	3.78898	3.29387	5.35218	3.30515	-2.04703	0.00033	Uncharacterized
lcl|NW_004457584.1_cds_XP_004344084.1_5089	4.16982	4.24727	4.65507	2.83375	2.98834	1.11363	4.35739	2.31191	-2.04548	0.00119	alpha1,2-mannosidase subfamily protein
lcl|NW_004457291.1_cds_XP_004334219.1_13539	5.37519	5.2624	5.06752	2.38938	3.79308	3.39379	5.23503	3.19208	-2.04295	0.00029	Uncharacterized
lcl|NW_004457532.1_cds_XP_004341268.1_6178	6.11694	6.02578	6.09713	3.67445	4.48	4.00482	6.07995	4.05309	-2.02686	2e-05	ubiquitin domain containing protein
lcl|NW_004457415.1_cds_XP_004338320.1_9424	4.22887	4.49554	4.75693	3.69387	1.3971	2.31369	4.49378	2.46822	-2.02556	0.00115	Uncharacterized
lcl|NW_004457356.1_cds_XP_004336283.1_11411	3.86342	3.76057	3.22924	0.55445	2.1402	2.08736	3.61775	1.594	-2.02374	0.00294	RFX DNAbinding domain containing protein
lcl|NW_004457434.1_cds_XP_004338772.1_8912	6.34075	6.18592	6.05852	3.67542	4.58891	4.27709	6.19506	4.18047	-2.01459	0.00017	ATPase/histidine kinase/DNA gyrase B/HSP90 domain containing protein
lcl|NW_004457326.1_cds_XP_004335572.1_12168	6.12514	6.42727	5.91956	4.41896	4.37935	3.6587	6.15733	4.15234	-2.00499	0.00057	pyridine nucleotidedisulfide oxidoreductase
lcl|NW_004457364.1_cds_XP_004336505.1_11247	2.30343	2.15791	3.20968	0.55445	0.55445	0.55445	2.557	0.55445	-2.00256	0.01616	Uncharacterised
